# Supplementary material for: N-(2,4-Dimethyl­phen­yl)-2-methyl­benzamide
Source: Acta Crystallogr Sect E Struct Rep Online. 2009 Mar 25;65(Pt 4):o826. doi: 10.1107/S1600536809009830 (PMC2969091; doi:10.1107/S1600536809009830)
Supplement: Supplementary file 2 [file e-65-0o826-Isup2.hkl]

#
# h,k,l, Fc-squared, Fo-squared, sigma(Fo-squared) and status flag
#
data_I
_shelx_title ' B78 in Pbca'
_shelx_refln_list_code          4
_shelx_F_calc_maximum      203.09
_exptl_crystal_F_000      1024.00
_reflns_d_resolution_high  0.8197
 
loop_
 _symmetry_equiv_pos_as_xyz
 'x, y, z'
 '-x+1/2, -y, z+1/2'
 'x+1/2, -y+1/2, -z'
 '-x, y+1/2, -z+1/2'
 '-x, -y, -z'
 'x-1/2, y, -z-1/2'
 '-x-1/2, y-1/2, z'
 'x, -y-1/2, z-1/2'
 
_cell_length_a     6.0062
_cell_length_b     9.8036
_cell_length_c    44.9434
_cell_angle_alpha  90.000
_cell_angle_beta   90.000
_cell_angle_gamma  90.000
 
_shelx_F_squared_multiplier     1.000
 
loop_
 _refln_index_h
 _refln_index_k
 _refln_index_l
 _refln_F_squared_calc
 _refln_F_squared_meas
 _refln_F_squared_sigma
 _refln_observed_status
   2   0   0    20337.67    22838.33    180.06 o
   4   0   0      288.47      260.15     13.23 o
   6   0   0      109.04      112.52     14.44 o
   2   1   0     2223.71     2198.72     28.01 o
   4   1   0      171.85      192.31      6.14 o
   6   1   0       42.78       59.25     12.34 o
   0   2   0    14102.22    14186.33    109.60 o
   2   2   0     9263.82    10198.12     79.78 o
   4   2   0       55.29       59.21      4.52 o
   6   2   0       24.91       10.60     10.74 o
   4   3   0      307.19      290.76     17.98 o
   6   3   0        0.44        4.51     11.20 o
   0   4   0     1255.05     1286.07     22.88 o
   2   4   0      445.16      395.91     17.57 o
   4   4   0       22.55       34.37      7.84 o
   6   4   0        2.72       -1.18     11.78 o
   2   5   0      873.27     1139.12     19.41 o
   4   5   0      170.60      139.73     18.88 o
   6   5   0        0.07       -1.84     18.40 o
   0   6   0     2934.32     3119.98     57.18 o
   2   6   0      114.29      132.32      3.77 o
   4   6   0      459.26      384.48     11.52 o
   6   6   0        1.97       30.74     17.07 o
   2   7   0      713.93      572.05     10.16 o
   4   7   0      182.09      205.35     12.03 o
   0   8   0     1540.39     1395.79     61.59 o
   2   8   0      124.38      143.59      5.81 o
   4   8   0      179.27      138.82      8.68 o
   2   9   0       52.63       75.78      5.21 o
   4   9   0      102.43       99.99      7.35 o
   0  10   0      584.10      468.79      9.83 o
   2  10   0        2.80        7.22     12.17 o
   4  10   0       28.23       34.50      9.32 o
   2  11   0       77.91       82.23      7.98 o
   1   1   1     1090.77     1007.38     24.12 o
   2   1   1      511.27      533.80      3.93 o
   3   1   1      162.06      145.90      4.00 o
   4   1   1        6.52       24.02      3.10 o
   5   1   1        3.56        9.38      4.64 o
   6   1   1       13.97       21.11      7.46 o
   7   1   1        3.08        1.42     11.54 o
   0   2   1    18762.28    19377.38    353.48 o
   1   2   1      452.40      543.58     54.60 o
   2   2   1     2170.33     2352.70     80.82 o
   3   2   1      339.82      407.86      7.44 o
   4   2   1       51.04       63.03      3.19 o
   5   2   1       69.09       66.43      4.42 o
   6   2   1        5.09        8.53      6.84 o
   7   2   1        1.54       -0.50     14.55 o
   2   3   1     5314.47     5248.44    235.66 o
   3   3   1        4.07      155.55     53.45 o
   4   3   1       79.59      132.76     14.91 o
   5   3   1        1.24       40.57      6.38 o
   6   3   1        1.88        8.84      7.15 o
   7   3   1        8.27       -0.34     15.16 o
   0   4   1      585.26      624.46     40.29 o
   1   4   1     6957.36     7371.61     51.23 o
   2   4   1     7760.37     8130.53     69.01 o
   3   4   1      194.39      207.73     22.23 o
   4   4   1       41.13       61.30      5.24 o
   5   4   1       26.95       46.11      8.36 o
   6   4   1        5.36        6.89      7.56 o
   1   5   1       28.43       29.13      3.33 o
   2   5   1      938.26     1128.16     27.36 o
   3   5   1      488.61      455.18     22.27 o
   5   5   1        5.33       10.77      7.38 o
   6   5   1        2.65       -0.86      9.21 o
   0   6   1      434.89      410.49     19.19 o
   1   6   1        0.04        3.41      7.40 o
   2   6   1       17.96       71.67      3.83 o
   3   6   1      304.72      387.38     16.17 o
   4   6   1      227.61      239.93     10.69 o
   5   6   1        0.57       14.59      8.08 o
   6   6   1       15.24       48.08      8.94 o
   1   7   1        0.82        9.75      8.09 o
   4   7   1       66.57       93.12      6.29 o
   5   7   1        0.02        4.48      6.13 o
   0   8   1        2.40        5.59     15.39 o
   1   8   1       79.38      124.09     10.47 o
   2   8   1       99.66      103.24      3.72 o
   3   8   1       35.02       86.02      8.73 o
   4   8   1       14.51       49.35      7.09 o
   5   8   1        1.76       27.00      7.51 o
   1   9   1       80.26       87.99      3.25 o
   2   9   1       45.59       54.37      3.84 o
   3   9   1       43.49       73.76      4.73 o
   4   9   1       18.16       48.40      7.14 o
   1  10   1      342.15      295.52      8.59 o
   2  10   1      361.52      280.13      6.85 o
   3  10   1        6.17       32.20      5.95 o
   4  10   1        6.22       20.88      6.61 o
   1  11   1       27.24       30.96      5.61 o
   2  11   1       33.77       53.85      5.65 o
   2   0   2       28.68       38.66      2.05 o
   3   0   2       75.37       78.13      3.23 o
   4   0   2      174.01      140.46      4.12 o
   5   0   2        0.44       -0.67      6.69 o
   6   0   2      255.31      277.15     29.12 o
   7   0   2      223.34      204.95     13.88 o
   1   1   2      138.56      168.62      3.02 o
   2   1   2     1390.35     1444.08     20.32 o
   3   1   2       95.10       73.32      2.15 o
   4   1   2       12.45       32.92      7.40 o
   5   1   2       57.23       54.84      4.66 o
   6   1   2        2.48       30.48      7.48 o
   7   1   2        0.32        8.12     14.23 o
   0   2   2     4441.83     4662.03    111.70 o
   1   2   2     1425.77     1773.19    235.60 o
   2   2   2       53.77       87.74      3.27 o
   3   2   2      343.48      408.44     13.27 o
   4   2   2        1.60        7.36      3.46 o
   5   2   2       14.49       46.75      6.25 o
   6   2   2       21.75       16.03      6.36 o
   7   2   2        0.29       17.61     14.43 o
   1   3   2     2884.14     3304.98    103.36 o
   2   3   2      868.66      968.58     41.45 o
   3   3   2     1453.48     1497.65     20.88 o
   4   3   2        6.85       76.63     17.00 o
   5   3   2       64.36      132.25     14.41 o
   6   3   2        6.14        7.63      8.01 o
   7   3   2        0.22       23.98     15.24 o
   0   4   2        1.63       29.13      5.18 o
   1   4   2     1488.00     2228.55    193.38 o
   2   4   2        7.24      155.22     40.60 o
   3   4   2      329.32      394.85     13.33 o
   4   4   2       31.60       50.95      5.24 o
   5   4   2       21.51       86.25     18.49 o
   6   4   2        8.08       15.39      8.51 o
   1   5   2       92.59      140.31     12.60 o
   2   5   2     1188.69     1328.47     38.16 o
   3   5   2      148.34      170.54      8.90 o
   4   5   2      127.49      191.41     14.79 o
   5   5   2        5.74       21.11      7.23 o
   6   5   2        5.74        0.10      9.23 o
   0   6   2      548.35      569.62     39.30 o
   1   6   2     1500.52     1615.63     18.55 o
   2   6   2      255.66      285.31      3.48 o
   3   6   2      519.58      501.72     12.41 o
   4   6   2       10.21       53.57      5.66 o
   5   6   2        0.70        4.97      6.19 o
   6   6   2       21.49       46.13      8.96 o
   1   7   2     1210.47     1071.65     14.64 o
   3   7   2     2058.35     1867.06     69.08 o
   4   7   2        9.40       64.71     13.56 o
   5   7   2        7.85       10.82      6.52 o
   0   8   2      106.74      143.49      5.50 o
   1   8   2      459.73      362.85      6.29 o
   3   8   2      226.67      182.34      8.63 o
   4   8   2       11.59       71.03     14.13 o
   5   8   2       44.31       39.69      7.58 o
   1   9   2        2.70       39.00      3.56 o
   2   9   2        2.60       41.04      5.59 o
   3   9   2       20.53       63.75      5.73 o
   4   9   2        9.20       20.35      5.68 o
   1  10   2      207.94      244.97      7.55 o
   3  10   2      148.80      103.84      5.09 o
   4  10   2       12.48       20.47      6.39 o
   1  11   2        0.31       20.03      9.16 o
   2  11   2       16.55       27.83      6.06 o
   1   1   3    13173.00    15250.84    105.46 o
   2   1   3        6.34       22.63      3.22 o
   3   1   3      362.98      346.80      3.49 o
   4   1   3      355.87      327.04     11.22 o
   5   1   3       15.46       30.05      5.40 o
   6   1   3      112.17      117.13      7.51 o
   7   1   3        7.62       11.37     11.64 o
   0   2   3    16749.02    16402.32     78.25 o
   1   2   3    29403.83    28236.62   1047.57 o
   2   2   3      327.61      405.57      7.07 o
   3   2   3      124.64      137.90      6.19 o
   4   2   3        4.90        8.04      2.98 o
   5   2   3      167.32      168.61     10.08 o
   6   2   3        1.30        2.23      7.64 o
   7   2   3       20.66       67.11     18.34 o
   1   3   3     2638.49     2930.71     71.16 o
   2   3   3     2031.74     2396.08     74.21 o
   3   3   3      116.59      153.39     14.50 o
   4   3   3      171.56      277.87     21.34 o
   5   3   3      258.40      239.71      6.57 o
   6   3   3       10.10       28.52      8.07 o
   7   3   3       19.52       13.64     15.17 o
   0   4   3       91.29      132.81     15.78 o
   1   4   3     1853.83     1721.27     32.41 o
   2   4   3      275.96      335.84     12.40 o
   3   4   3      281.25      459.84     63.15 o
   4   4   3       62.89       64.22      4.36 o
   5   4   3      190.35      186.05     10.10 o
   6   4   3        2.43       11.01      8.54 o
   1   5   3      702.36      861.93     23.55 o
   2   5   3        5.40      155.35     41.19 o
   3   5   3       49.54      144.49     20.05 o
   4   5   3      253.84      273.14     10.66 o
   5   5   3       46.83       48.09      7.21 o
   6   5   3        1.28        2.12      9.26 o
   0   6   3      637.29      758.78     19.23 o
   1   6   3      640.73      976.60     70.04 o
   2   6   3      118.19      156.81      5.96 o
   3   6   3        0.00      177.34     48.93 o
   4   6   3        1.33       14.64      5.20 o
   5   6   3        3.76        8.18      6.72 o
   6   6   3       37.41       23.41     10.15 o
   1   7   3      164.41      393.19     68.93 o
   2   7   3       88.74       98.71      3.11 o
   3   7   3      393.52      632.39     43.83 o
   4   7   3       81.47      175.83     21.37 o
   5   7   3       16.79       22.04      6.54 o
   0   8   3      188.54      230.14     10.92 o
   2   8   3      159.83      196.47      6.98 o
   3   8   3       46.16       76.38      5.03 o
   4   8   3      115.72      126.73      9.92 o
   5   8   3       32.97       54.70      8.97 o
   1   9   3       13.35       32.85      3.27 o
   2   9   3       46.49       99.95      5.02 o
   3   9   3      131.26      146.81      7.64 o
   4   9   3        2.34       15.25      5.85 o
   1  10   3       61.89      111.62      7.13 o
   2  10   3      271.74      206.49      5.43 o
   3  10   3       24.10       52.72      5.27 o
   4  10   3        0.94       23.74      8.17 o
   1  11   3       21.67       54.38      9.51 o
   2  11   3        3.52       10.62      6.09 o
   1   0   4      923.71      795.09      7.95 o
   2   0   4     2608.59     2806.85     60.08 o
   3   0   4      211.20      179.07      4.22 o
   4   0   4      323.27      376.73     10.39 o
   5   0   4       80.50       75.87      6.72 o
   6   0   4       29.07       21.32     10.51 o
   7   0   4       44.65       56.80     14.13 o
   1   1   4     6681.41     6601.73     19.27 o
   2   1   4     5289.84     5545.22     70.04 o
   3   1   4      110.62      112.23      2.56 o
   4   1   4      518.36      542.39     51.86 o
   5   1   4       47.88       58.19      4.41 o
   6   1   4        1.80       30.33      7.49 o
   7   1   4       34.83       42.35     11.74 o
   0   2   4      850.27     1185.58     11.05 o
   1   2   4    41245.51    41182.97   1769.37 o
   2   2   4       41.60       62.93      1.75 o
   3   2   4      592.96      562.16     12.04 o
   4   2   4       50.00       50.89      3.29 o
   5   2   4        0.17       36.03      5.73 o
   6   2   4        1.38        6.15      7.85 o
   7   2   4       71.80       90.58     14.62 o
   1   3   4    14225.79    14680.12    155.97 o
   2   3   4      755.01      778.33     10.05 o
   3   3   4      158.39      152.17      6.30 o
   4   3   4      277.04      270.71      6.80 o
   5   3   4        1.74       76.94     14.81 o
   6   3   4       41.16       55.06      8.13 o
   7   3   4        9.97       20.59     15.17 o
   0   4   4      599.63      633.46     15.06 o
   1   4   4       80.13       60.96      9.12 o
   2   4   4      447.54      446.49     12.39 o
   3   4   4     1716.80     1557.75     39.50 o
   4   4   4        3.33        5.51      4.21 o
   5   4   4       71.06      111.17      9.08 o
   6   4   4        0.55        4.49      8.56 o
   1   5   4     1575.57     1657.85     28.02 o
   2   5   4       27.47       85.51      6.89 o
   3   5   4      543.77      501.67     10.21 o
   4   5   4       20.10       90.85     13.11 o
   5   5   4        0.00       18.17      7.37 o
   6   5   4        0.74        7.35      9.29 o
   0   6   4      384.42      515.56     12.94 o
   1   6   4      625.92      776.09     27.79 o
   2   6   4       72.87      117.99      6.20 o
   3   6   4      920.94      858.01     10.93 o
   4   6   4        7.56       50.65      7.09 o
   5   6   4        1.82       10.47      6.71 o
   6   6   4        0.00        6.31      8.59 o
   2   7   4       32.77       52.81      4.12 o
   4   7   4      762.21      682.99     23.36 o
   5   7   4        0.51       10.58      6.63 o
   0   8   4      240.02      254.73     11.11 o
   1   8   4       81.36      133.50      6.15 o
   2   8   4      303.39      315.74      6.35 o
   3   8   4       13.07       47.83      3.94 o
   4   8   4       10.64      152.60     38.70 o
   5   8   4       44.74       74.90      8.21 o
   1   9   4       61.95       72.23      3.46 o
   2   9   4      119.92      158.28      4.34 o
   3   9   4      147.04      159.97      5.55 o
   4   9   4       26.83       70.66     19.36 o
   0  10   4      457.65      343.90      7.93 o
   1  10   4       89.96      148.71     18.44 o
   2  10   4       27.19       75.49      8.60 o
   3  10   4        0.82       21.49      5.31 o
   1  11   4      118.75      100.89      5.68 o
   2  11   4        4.13        9.46      6.11 o
   1   1   5    20295.23    21050.45    147.94 o
   2   1   5       26.76       31.58      1.65 o
   3   1   5      160.63      164.69     12.90 o
   4   1   5      557.79      515.99      9.62 o
   5   1   5      155.70      247.56     25.93 o
   6   1   5       14.42       16.81      7.13 o
   7   1   5       60.75       66.52     11.75 o
   0   2   5     1445.20     1212.53     42.84 o
   1   2   5     8301.95     7867.10    140.57 o
   2   2   5      178.53      191.61      3.73 o
   3   2   5      444.96      406.68      7.47 o
   4   2   5       99.13      100.27      5.02 o
   5   2   5      131.39      172.28     15.96 o
   6   2   5        9.42       44.39      7.02 o
   7   2   5       83.59       92.02     19.27 o
   1   3   5      136.60      298.32     44.77 o
   2   3   5      468.70      757.00     78.65 o
   3   3   5        1.63        2.15      2.48 o
   4   3   5      153.40      169.57      4.29 o
   5   3   5       35.79       52.84      5.73 o
   6   3   5       10.48       40.24     13.72 o
   7   3   5       11.64       36.57     15.13 o
   0   4   5     1090.15     1008.45     34.81 o
   1   4   5      429.65      450.93     10.09 o
   2   4   5     2747.76     2871.44     56.06 o
   3   4   5       80.39      189.59     23.56 o
   4   4   5       77.76       84.15      3.92 o
   5   4   5       23.03       35.32      5.61 o
   6   4   5        4.97       13.95      8.59 o
   2   5   5        0.08        2.16      7.50 o
   3   5   5      457.72      398.55     11.91 o
   4   5   5       14.01       48.22      7.04 o
   5   5   5       40.72       43.78      7.16 o
   6   5   5       17.64       14.59      9.29 o
   0   6   5      790.68      812.15     19.12 o
   2   6   5       21.35       64.32      6.20 o
   3   6   5      699.54      764.33     34.28 o
   4   6   5       86.41       78.08      5.38 o
   5   6   5       55.56       48.84      6.68 o
   6   6   5        6.43        2.31      8.66 o
   1   7   5      215.68      237.65      6.01 o
   2   7   5        1.13       11.41      2.80 o
   3   7   5       64.24      161.53     38.20 o
   5   7   5        3.41       16.05      6.62 o
   0   8   5       10.64       18.68     10.57 o
   1   8   5      265.92      265.18      5.61 o
   2   8   5       64.88      153.45     12.57 o
   3   8   5      109.04      125.77      4.09 o
   4   8   5      254.15      205.58     14.87 o
   5   8   5       57.27       81.55     11.07 o
   1   9   5      115.07      119.91      3.50 o
   2   9   5      145.28      146.85      6.74 o
   3   9   5        3.55       46.90      8.69 o
   4   9   5      251.05      200.71      9.80 o
   1  10   5      241.91      262.81      9.01 o
   2  10   5       61.84       81.16      5.47 o
   3  10   5       19.16       25.26      5.35 o
   1  11   5        2.36       33.22      6.76 o
   2  11   5        0.45        4.94      6.10 o
   1   0   6    18482.66    16072.94     38.39 o
   2   0   6       66.06       46.85      1.83 o
   3   0   6     2493.90     2343.57     33.36 o
   4   0   6        3.88        5.24      3.37 o
   5   0   6       58.85       46.85      6.82 o
   6   0   6       10.51       -0.90      9.01 o
   7   0   6      241.90      209.23     20.66 o
   1   1   6      275.41      262.14     17.76 o
   2   1   6      367.59      395.07      7.60 o
   3   1   6      439.62      501.11      4.09 o
   4   1   6       43.65       51.87      3.98 o
   5   1   6      739.68      666.22     16.10 o
   6   1   6       26.38       74.30      7.11 o
   7   1   6        9.31       26.75     11.79 o
   0   2   6       93.98       88.56      4.90 o
   1   2   6      291.95      421.29     73.34 o
   2   2   6        4.51       30.13      8.09 o
   3   2   6      177.72      194.22      4.85 o
   4   2   6      127.58      110.27      3.97 o
   5   2   6      441.64      458.71     23.70 o
   6   2   6      100.79      123.20      7.60 o
   7   2   6        2.76       46.09     12.32 o
   1   3   6      286.90      322.79      4.64 o
   2   3   6     4304.01     4282.05     38.98 o
   3   3   6        8.81       65.35     14.73 o
   4   3   6      216.14      192.14      4.12 o
   5   3   6      225.93      295.90     23.74 o
   6   3   6       46.99       33.80      8.16 o
   7   3   6       31.28       31.36     15.25 o
   0   4   6       64.34      141.44     16.49 o
   1   4   6      593.52      523.96      6.07 o
   2   4   6       71.25       30.97     10.06 o
   3   4   6       61.79       92.86     15.68 o
   4   4   6        9.76       27.33      4.16 o
   5   4   6        0.00        8.80      6.12 o
   6   4   6       11.45       10.35      8.64 o
   1   5   6       17.48       11.37      1.31 o
   2   5   6     3834.96     3602.62     40.20 o
   3   5   6       10.53       30.04      5.33 o
   4   5   6      123.21      142.00      5.32 o
   5   5   6        5.95       17.64      7.31 o
   6   5   6        0.35       10.04      9.28 o
   0   6   6      929.46     1104.90     36.20 o
   1   6   6      409.21      438.84      5.26 o
   2   6   6      198.97      268.55     16.18 o
   4   6   6        0.16       26.09      5.44 o
   5   6   6        6.49       26.20     10.22 o
   6   6   6       20.99       25.28      8.63 o
   1   7   6      194.86      164.51      5.56 o
   2   7   6        4.55       30.08      5.52 o
   3   7   6      271.71      279.26     23.47 o
   4   7   6      104.43      185.73     12.44 o
   5   7   6       64.10       48.37      7.12 o
   0   8   6      441.95      451.05     12.09 o
   1   8   6      183.01      212.16      5.78 o
   2   8   6      291.54      253.91      7.89 o
   3   8   6       96.67      111.46      6.89 o
   4   8   6        9.18      156.46     45.69 o
   5   8   6       33.07       62.99      9.70 o
   1   9   6       11.36       51.99      3.54 o
   2   9   6       99.41      121.45      6.14 o
   3   9   6       67.27       99.81      6.24 o
   4   9   6       62.37      109.85      7.43 o
   0  10   6        6.70       56.96     15.34 o
   1  10   6      246.00      283.71     10.03 o
   2  10   6        0.08       30.00      4.87 o
   3  10   6       46.51       38.73      5.38 o
   1  11   6       33.01       33.11      5.71 o
   2  11   6        8.72        7.52      6.09 o
   1   1   7      672.64      662.74     34.98 o
   2   1   7     1172.16     1133.45     16.70 o
   3   1   7        0.23        5.34      1.83 o
   4   1   7      149.22      149.06      3.61 o
   5   1   7      196.60      199.33      8.29 o
   6   1   7      333.40      293.93      8.16 o
   7   1   7       36.90       41.63     11.94 o
   0   2   7      400.25      360.09      7.96 o
   1   2   7     2232.48     2138.35     26.98 o
   2   2   7     1577.67     1545.38     22.16 o
   3   2   7      197.27      205.64      4.07 o
   4   2   7       20.16       44.60      6.89 o
   5   2   7        1.93       22.75      5.23 o
   6   2   7      104.83      127.40      7.03 o
   7   2   7       71.49       59.78     12.39 o
   1   3   7      187.84      140.23      3.12 o
   2   3   7      919.92     1006.73     29.81 o
   3   3   7      669.82      620.88      9.70 o
   4   3   7        0.37       30.24      5.48 o
   5   3   7      675.47      596.46     14.43 o
   6   3   7        0.54       22.32      6.90 o
   7   3   7       39.29       45.50     15.40 o
   0   4   7     1077.04     1070.20     22.89 o
   1   4   7       72.73       79.74      2.17 o
   2   4   7     2716.93     2967.37     73.77 o
   3   4   7      135.89      122.05      3.14 o
   4   4   7        0.11       23.77      6.56 o
   5   4   7        8.33       13.62      5.46 o
   6   4   7        0.40        2.20      8.69 o
   1   5   7       15.64       32.56      1.22 o
   2   5   7     1280.32     1417.43     17.38 o
   3   5   7      120.39      137.21      7.28 o
   4   5   7      233.11      220.26      5.58 o
   5   5   7       43.13       59.86      7.35 o
   6   5   7        0.11       12.50      9.31 o
   0   6   7      187.79      217.29      7.12 o
   1   6   7       10.25       74.96     13.66 o
   2   6   7      239.32      222.42      4.99 o
   3   6   7      108.98      144.30     12.67 o
   4   6   7       13.97       20.88      5.43 o
   5   6   7       64.47       66.62      6.76 o
   6   6   7       16.53       31.82      8.70 o
   1   7   7        3.24       32.93      3.10 o
   2   7   7      207.67      167.53      4.56 o
   3   7   7      274.78      292.66     10.85 o
   4   7   7      448.90      443.14     14.54 o
   5   7   7       40.71       36.22      7.21 o
   0   8   7      334.04      500.34     24.81 o
   1   8   7      117.07      150.29      4.80 o
   3   8   7       33.39       68.91      5.59 o
   4   8   7      132.83      165.49     15.56 o
   5   8   7        5.64       25.69     10.97 o
   1   9   7        5.16       28.65      3.58 o
   2   9   7        9.79      100.09     29.25 o
   3   9   7      167.25      134.39      5.71 o
   4   9   7       12.13       40.46      5.75 o
   0  10   7       59.33       83.38     11.18 o
   1  10   7       86.47      136.96      8.72 o
   2  10   7        0.64       28.00      4.89 o
   3  10   7        9.72       15.20      6.06 o
   1  11   7       13.61       30.33      5.74 o
   2  11   7        4.98        6.10      6.18 o
   0   0   8    21693.97    19733.22    141.16 o
   1   0   8       52.84       48.57      2.03 o
   2   0   8        1.09        4.83      1.39 o
   3   0   8      354.66      436.14      4.68 o
   4   0   8      591.18      555.33     12.17 o
   5   0   8       37.80       31.45      5.79 o
   6   0   8      194.06      192.83      9.77 o
   7   0   8        6.38       -2.10     21.00 o
   1   1   8     2662.81     2468.83     25.32 o
   2   1   8      439.72      507.05     38.08 o
   3   1   8     1561.69     1474.43     13.86 o
   4   1   8      221.18      221.70      6.90 o
   5   1   8       12.27       25.54      4.08 o
   7   1   8        5.69       32.12     12.01 o
   0   2   8     5433.75     5061.41     66.60 o
   1   2   8       95.19       98.01      6.40 o
   2   2   8      637.56      677.03     11.06 o
   3   2   8      207.75      233.43     17.62 o
   4   2   8      258.75      259.31      8.39 o
   5   2   8       14.19       22.52      4.28 o
   7   2   8       76.05      118.88     15.64 o
   1   3   8      253.81      172.27      2.87 o
   2   3   8      624.60      604.18      6.30 o
   3   3   8       13.75       76.73     11.83 o
   4   3   8      129.28      138.01      9.17 o
   5   3   8       24.51      127.65     35.79 o
   6   3   8       63.93       68.82      6.93 o
   7   3   8       37.15       49.43     15.44 o
   0   4   8     1786.86     1707.32     15.16 o
   1   4   8       27.90       19.67      0.80 o
   2   4   8      590.19      751.10     46.32 o
   3   4   8       72.40       49.70      2.55 o
   4   4   8      170.50      215.23     47.08 o
   5   4   8      182.58      161.09      5.62 o
   6   4   8        0.00       15.93      7.43 o
   1   5   8       93.91       86.52      2.17 o
   2   5   8       70.64      187.50     23.39 o
   3   5   8       58.96       56.30      4.33 o
   4   5   8      198.96      197.52      5.63 o
   5   5   8       90.81       84.35      5.96 o
   6   5   8       15.85       14.29      9.34 o
   0   6   8      171.62      171.92     11.41 o
   1   6   8      144.91      153.40      5.53 o
   2   6   8      161.47      207.07      8.29 o
   3   6   8      225.60      314.82     35.74 o
   4   6   8       57.15       35.51      5.44 o
   5   6   8       32.39       39.80      6.80 o
   6   6   8       14.95       30.03      8.77 o
   1   7   8       21.54       26.62      2.50 o
   2   7   8        5.00       36.23      4.41 o
   3   7   8       26.30       91.43     12.71 o
   4   7   8      502.33      557.17     43.33 o
   5   7   8       30.54       32.24      7.26 o
   0   8   8     1399.18     1304.52     18.42 o
   1   8   8      167.74      172.87      5.66 o
   2   8   8      276.08      263.34      8.30 o
   3   8   8        0.10      168.08     46.05 o
   4   8   8      156.38      170.05     13.91 o
   5   8   8       35.84       39.50      8.14 o
   1   9   8       39.32       66.24      5.21 o
   2   9   8      184.47      163.02      5.55 o
   3   9   8        8.36       46.24      6.00 o
   4   9   8       62.28       69.95      6.51 o
   0  10   8      217.62      201.37     11.38 o
   1  10   8       74.28      115.49      8.23 o
   2  10   8       91.09       82.28      5.26 o
   3  10   8       11.64       28.07      6.25 o
   1  11   8       99.08       86.30      7.24 o
   2  11   8        6.14        7.79      6.22 o
   1   1   9      563.87      571.68     63.96 o
   2   1   9       89.72       79.27      2.82 o
   3   1   9      572.77      596.73     41.51 o
   4   1   9       15.93       21.54      2.66 o
   5   1   9       59.98      102.60     11.76 o
   7   1   9       28.33       32.03     15.32 o
   0   2   9      609.63      715.01     11.61 o
   1   2   9      626.62      618.27     12.75 o
   2   2   9     2231.72     2250.48     26.25 o
   3   2   9     1112.51     1089.43     17.90 o
   4   2   9      206.80      194.90      7.37 o
   5   2   9        8.26       17.68      4.24 o
   6   2   9      277.75      279.72     10.54 o
   7   2   9       60.30      115.58     30.92 o
   1   3   9       44.75       30.46      0.91 o
   2   3   9       63.65       96.89      8.05 o
   3   3   9      205.84      171.73      3.21 o
   4   3   9      241.48      336.61     41.21 o
   5   3   9      205.44      180.20      9.91 o
   6   3   9       76.90       80.66      8.69 o
   0   4   9      554.23      634.78     18.80 o
   1   4   9        2.14        3.35      0.70 o
   2   4   9     2754.40     2738.28     54.65 o
   3   4   9       10.87       18.82      2.57 o
   4   4   9     1334.74     1263.77     29.03 o
   5   4   9       66.20       74.41      5.55 o
   6   4   9        3.69        3.16      8.12 o
   1   5   9       22.32       33.06      2.68 o
   2   5   9       46.91       63.88      2.85 o
   3   5   9       22.79       40.00      7.43 o
   4   5   9      171.89      225.65     10.24 o
   5   5   9        2.56       15.56      5.71 o
   6   5   9       25.85       15.37      9.38 o
   0   6   9      107.83      165.01      5.40 o
   1   6   9      346.96      286.03     17.88 o
   2   6   9       88.98       76.53      2.53 o
   3   6   9      936.49      896.41     61.44 o
   4   6   9       12.73       12.58      5.47 o
   5   6   9        0.79       12.44      6.81 o
   6   6   9       45.01       58.79      8.76 o
   1   7   9       53.20       51.80      2.14 o
   2   7   9       54.83       41.03      3.02 o
   3   7   9       43.03       72.64      5.82 o
   4   7   9      130.57      233.75     27.74 o
   3   8   9      807.35      702.54     18.74 o
   4   8   9      105.76      120.94      6.57 o
   5   8   9        0.49       28.72      9.10 o
   1   9   9      104.56      129.04      5.05 o
   2   9   9       15.66       58.68      9.19 o
   3   9   9       11.84       10.45      4.44 o
   4   9   9       90.53       98.63      5.93 o
   0  10   9       32.85       47.12      8.89 o
   1  10   9       23.90       48.82      6.41 o
   2  10   9       19.23       36.41      4.95 o
   3  10   9       48.34       39.40      7.35 o
   1  11   9       10.37       43.15      5.86 o
   2  11   9        8.85        6.48      5.99 o
   0   0  10       31.98       46.36      2.07 o
   1   0  10     1655.44     1493.25     14.64 o
   2   0  10        0.01       -0.15      1.47 o
   3   0  10     6889.96     6957.39     30.07 o
   4   0  10        1.54        4.70      3.41 o
   5   0  10       85.75       50.89      6.71 o
   6   0  10      758.28      663.95     17.86 o
   7   0  10       27.80       55.08     15.82 o
   1   1  10      657.80      634.49      5.93 o
   2   1  10      570.16      582.73     24.53 o
   3   1  10     1290.31     1223.43      9.15 o
   4   1  10      302.09      269.98      5.00 o
   5   1  10      173.22      166.65      5.45 o
   6   1  10      189.71      284.23     21.03 o
   7   1  10        0.29        7.83     13.19 o
   0   2  10      506.30      604.78     20.07 o
   1   2  10     1763.08     1778.48     23.56 o
   2   2  10      227.73      214.88      4.81 o
   3   2  10      167.61      187.25      2.92 o
   4   2  10       17.40       21.19      3.85 o
   5   2  10      108.24      134.67     10.49 o
   6   2  10        1.96       13.02      6.64 o
   7   2  10        0.76       19.02     15.08 o
   1   3  10      214.71      193.21      2.47 o
   2   3  10       12.33       21.53      1.23 o
   3   3  10       39.91       50.83      2.49 o
   4   3  10      488.54      462.67      8.66 o
   5   3  10       73.65      101.96      5.14 o
   6   3  10        9.92       24.14      7.02 o
   0   4  10      667.61      611.32      8.70 o
   1   4  10      208.98      180.77      3.16 o
   2   4  10      288.07      364.65      9.52 o
   3   4  10       94.64      122.25     14.48 o
   4   4  10      324.32      342.96     17.30 o
   5   4  10        0.54       67.72     16.89 o
   6   4  10       51.15       27.68      7.48 o
   1   5  10      234.85      218.70      3.75 o
   2   5  10      551.05      460.95      4.19 o
   3   5  10      126.42      120.73      8.83 o
   4   5  10      703.77      618.09     19.72 o
   5   5  10       82.61       85.73      5.60 o
   6   5  10       35.00       23.39      8.76 o
   0   6  10      133.85      122.61      9.50 o
   1   6  10       80.23      117.16      4.98 o
   2   6  10        2.78       14.10      2.54 o
   4   6  10        3.02        9.42      5.51 o
   5   6  10       43.81       36.58      6.86 o
   6   6  10       51.83       75.21     10.61 o
   1   7  10       38.87       33.96      2.17 o
   2   7  10        6.06       40.91      5.19 o
   3   7  10       85.96      117.84      9.24 o
   4   7  10      172.74      134.27      6.29 o
   5   7  10      244.17      200.48     17.02 o
   0   8  10      365.60      349.24     15.96 o
   1   8  10      249.79      201.16      5.23 o
   2   8  10      471.80      402.20     10.62 o
   4   8  10        4.31       22.79      6.56 o
   5   8  10        4.30       13.14      8.89 o
   1   9  10      142.95      149.23      4.49 o
   2   9  10       70.58       69.95      3.94 o
   3   9  10        1.48       12.00      4.82 o
   4   9  10      110.49      100.99      5.98 o
   0  10  10      412.70      386.18     14.96 o
   2  10  10       22.62       37.32      5.04 o
   3  10  10        0.97       12.73      6.29 o
   1  11  10       56.52       60.80      5.99 o
   2  11  10        3.34        2.88      6.05 o
   1   1  11       45.55       38.86      2.21 o
   2   1  11      220.04      209.55      3.72 o
   3   1  11      179.10      152.73      6.40 o
   4   1  11      443.59      394.78      5.91 o
   5   1  11      133.25      124.79      5.39 o
   6   1  11      751.42      640.04     11.24 o
   7   1  11        0.57        0.71     11.46 o
   0   2  11     6090.50     5416.24     40.51 o
   1   2  11       99.60       90.74      1.38 o
   2   2  11       24.70       47.99      3.18 o
   3   2  11      449.45      448.52      6.24 o
   4   2  11      296.74      274.05     12.17 o
   5   2  11      281.00      249.04      5.07 o
   6   2  11       11.25        8.49      5.78 o
   7   2  11        2.41        7.54     12.91 o
   1   3  11       35.79       10.66      0.81 o
   2   3  11       31.05       52.38      4.16 o
   3   3  11       51.76       51.54      3.68 o
   4   3  11       57.46       90.27      3.69 o
   5   3  11        7.83       12.62      4.49 o
   6   3  11       42.59       33.77      6.44 o
   1   4  11      510.63      452.00      3.56 o
   2   4  11       13.09       26.13      4.98 o
   3   4  11      369.69      340.78      4.99 o
   4   4  11       18.96       52.95      9.31 o
   5   4  11      453.02      383.53     13.77 o
   6   4  11        1.99        6.75      7.56 o
   1   5  11      234.63      196.86      3.39 o
   2   5  11       24.00       65.75      4.66 o
   3   5  11       93.27       88.06      5.41 o
   4   5  11       26.90       50.15      4.80 o
   5   5  11       28.92       51.05      5.39 o
   6   5  11        4.42       19.78      8.41 o
   0   6  11      402.41      292.87      4.15 o
   1   6  11       81.89       97.25      6.35 o
   2   6  11      188.24      187.17      4.68 o
   3   6  11      339.87      431.42    107.00 o
   4   6  11       12.71       11.15      5.53 o
   5   6  11        4.83       22.58      6.89 o
   6   6  11       60.29       44.07      9.63 o
   1   7  11       45.48       49.06      2.35 o
   2   7  11      471.78      426.03     10.72 o
   3   7  11       66.89      218.48     69.58 o
   4   7  11        0.43       22.80      5.96 o
   5   7  11        0.23      104.70     29.91 o
   0   8  11        5.81       82.16     18.83 o
   1   8  11       80.04      107.26      5.96 o
   3   8  11       21.08       39.13      4.11 o
   4   8  11        2.73        6.41      6.63 o
   5   8  11       11.92       21.33      8.26 o
   1   9  11        4.55       30.07      7.87 o
   2   9  11       30.91       40.19      3.99 o
   3   9  11       23.34       31.82      4.87 o
   4   9  11        2.22       27.73      6.70 o
   1  10  11      283.48      228.61      5.97 o
   3  10  11        8.45       11.02      5.66 o
   1  11  11       11.56       30.99      6.12 o
   2  11  11        6.00       15.27      6.05 o
   0   0  12    13680.63    13374.57     70.09 o
   1   0  12     9395.78     8177.81     19.27 o
   2   0  12     2183.35     2306.19     12.72 o
   3   0  12     1547.83     1381.03     11.16 o
   4   0  12      293.38      264.76      6.27 o
   5   0  12      572.07      497.57     21.51 o
   6   0  12      231.87      231.52     10.28 o
   7   0  12        0.43        1.86     16.09 o
   1   1  12       46.91       41.93      1.32 o
   2   1  12      671.43      711.28      8.11 o
   3   1  12       13.75       16.14      1.63 o
   4   1  12      151.93      187.24     13.56 o
   5   1  12        3.91       16.47      4.99 o
   6   1  12        9.41       70.31     19.85 o
   7   1  12        0.97       13.98     11.66 o
   0   2  12      340.50      337.27      6.00 o
   1   2  12      883.91      852.66      6.30 o
   2   2  12      100.83      133.65      9.01 o
   3   2  12      688.67      676.14     16.80 o
   4   2  12      552.35      574.86     33.99 o
   5   2  12        0.24       27.66      6.11 o
   6   2  12        0.04        5.01      7.35 o
   7   2  12        5.54       -1.46     16.77 o
   1   3  12      132.91      138.73      3.46 o
   2   3  12       28.37       35.93      4.10 o
   3   3  12      307.90      278.99      3.94 o
   4   3  12        5.15       38.50      9.63 o
   5   3  12        2.84        7.16      4.49 o
   6   3  12        0.10       15.04      6.89 o
   0   4  12       87.18       86.10      2.67 o
   1   4  12       35.01       47.82      2.41 o
   2   4  12      547.96      433.21      3.17 o
   3   4  12       57.42       74.65     10.38 o
   4   4  12       79.26       77.84      3.47 o
   5   4  12        0.35       33.69      5.74 o
   6   4  12        1.98       -0.69      6.93 o
   1   5  12      117.61      101.33      2.06 o
   2   5  12      149.30      147.77      3.90 o
   3   5  12      175.81      146.89      5.73 o
   4   5  12        4.56       12.07      4.64 o
   5   5  12       24.30       40.00      5.38 o
   6   5  12       34.21       33.66      7.70 o
   0   6  12       35.02       50.67      7.22 o
   1   6  12      360.59      353.43      6.75 o
   2   6  12       42.60       86.19      5.81 o
   3   6  12     1500.60     1579.65    105.40 o
   4   6  12        2.66        4.70      5.57 o
   5   6  12        1.01       11.77      7.56 o
   6   6  12       15.45       30.87      8.86 o
   1   7  12       78.30       62.47      2.43 o
   2   7  12      444.35      439.51     10.90 o
   3   7  12      573.62      494.51     30.75 o
   4   7  12        1.96       16.95      5.92 o
   5   7  12       79.65       77.70     11.53 o
   0   8  12       76.02       72.66      6.57 o
   1   8  12      165.16      177.74      5.78 o
   2   8  12        0.44        6.32      3.41 o
   3   8  12        0.74       31.10      4.65 o
   4   8  12       13.96       14.00      6.67 o
   5   8  12       13.24       12.50      8.30 o
   1   9  12        4.83       41.86      7.25 o
   2   9  12        7.49       23.55      7.02 o
   3   9  12       27.72       30.30      5.48 o
   4   9  12       17.51       18.72      6.57 o
   0  10  12       66.84      144.04     51.01 o
   1  10  12       68.33       99.03      5.84 o
   2  10  12      302.58      208.93      5.65 o
   3  10  12       13.72       24.38      5.75 o
   1  11  12       77.94       77.65      5.79 o
   2  11  12       36.88       31.93      6.19 o
   1   1  13     4141.16     3918.18     18.90 o
   2   1  13        2.79       14.80      1.22 o
   3   1  13       25.46       17.88      1.72 o
   4   1  13       54.99       65.66      3.88 o
   5   1  13      295.80      296.35     11.90 o
   6   1  13        8.28       23.92      6.64 o
   7   1  13        3.83       22.37     11.85 o
   0   2  13      499.71      520.77     20.19 o
   1   2  13      173.80      176.36      4.50 o
   2   2  13      855.97      994.77     27.82 o
   3   2  13      541.08      469.30      7.53 o
   4   2  13      272.84      362.10     41.56 o
   5   2  13      268.80      256.17     11.82 o
   6   2  13       26.45       20.34      6.22 o
   7   2  13       14.87        7.18     13.95 o
   1   3  13      238.79      167.23      1.32 o
   2   3  13      892.86      933.77     21.05 o
   3   3  13       80.02       81.06      3.02 o
   4   3  13      345.44      310.26      7.23 o
   5   3  13       10.64       69.70     18.62 o
   6   3  13      139.86      117.63      6.49 o
   0   4  13      171.29      173.62      6.10 o
   1   4  13      184.89      164.06      3.67 o
   2   4  13      241.28      201.89     11.09 o
   3   4  13       11.06       22.22      3.45 o
   4   4  13       65.02       66.15      4.28 o
   5   4  13       17.38       27.09      4.92 o
   6   4  13        8.41       21.39      6.97 o
   1   5  13        0.97        4.33      1.33 o
   2   5  13      264.09      276.96     10.11 o
   3   5  13        4.67       14.58      4.55 o
   4   5  13       15.75        9.95      4.59 o
   5   5  13       43.40       43.16      7.28 o
   6   5  13       13.64       16.78      7.16 o
   0   6  13      139.44      109.96      2.43 o
   1   6  13      228.76      221.12      8.92 o
   2   6  13      141.94      124.89      3.49 o
   3   6  13     1132.39     1208.08    116.18 o
   4   6  13       16.24       18.78      5.60 o
   5   6  13       50.19       58.57      6.95 o
   6   6  13        4.31       21.78      8.96 o
   1   7  13       39.35       77.01      3.36 o
   2   7  13       84.28      133.33     14.09 o
   3   7  13      124.92      215.48     11.47 o
   4   7  13       40.08       41.96      5.93 o
   5   7  13        3.26       53.53      9.77 o
   0   8  13      152.35      133.92      5.39 o
   1   8  13      261.49      266.90      8.30 o
   2   8  13        6.08       10.63      3.62 o
   3   8  13      151.50      155.55      7.49 o
   4   8  13        2.59       21.39      6.68 o
   5   8  13        6.18       11.55      8.42 o
   1   9  13      300.89      262.26      9.07 o
   2   9  13       77.69       91.95      4.64 o
   3   9  13       10.12       10.51      5.39 o
   4   9  13        0.36       39.67      6.56 o
   0  10  13      662.48      519.36     26.08 o
   1  10  13       28.74       41.25      7.38 o
   2  10  13        4.68       40.19      5.84 o
   3  10  13       11.55       12.67      5.77 o
   1  11  13       41.58       42.34      5.78 o
   2  11  13       10.11       20.27      6.83 o
   0   0  14     9270.86     9153.84     30.71 o
   1   0  14    12376.73    11268.88     33.04 o
   2   0  14     6970.78     7610.26     50.57 o
   3   0  14      198.20      206.42      3.57 o
   4   0  14       27.44       16.11      3.48 o
   5   0  14      138.39      111.35      9.77 o
   6   0  14       23.42       17.35      9.37 o
   7   0  14       55.54       76.20     16.62 o
   1   1  14      287.80      268.76      2.39 o
   2   1  14      245.05      327.33     24.89 o
   3   1  14       95.58       91.85      1.95 o
   4   1  14      455.69      422.84      8.96 o
   5   1  14      264.02      248.32      7.88 o
   6   1  14       55.70       56.11      6.67 o
   7   1  14        0.02       21.11     13.80 o
   0   2  14      141.56      111.55      5.54 o
   1   2  14      183.30      197.02      3.27 o
   2   2  14      481.81      477.48      7.14 o
   3   2  14       41.15       37.57      1.91 o
   4   2  14      914.47      802.52      6.67 o
   5   2  14      144.15      183.55     14.53 o
   6   2  14       29.11       30.74      6.16 o
   1   3  14      114.54      112.22      1.40 o
   2   3  14      624.49      668.39      7.08 o
   3   3  14        2.98       12.50      3.27 o
   4   3  14       35.78       47.65      6.26 o
   5   3  14      487.79      466.68     16.39 o
   6   3  14        0.97       14.57      6.59 o
   0   4  14     4598.58     4202.39     28.96 o
   1   4  14     1936.50     2002.92     25.78 o
   2   4  14       10.76       19.40      1.67 o
   3   4  14      218.13      224.82     15.81 o
   4   4  14       24.14       17.66      3.68 o
   5   4  14        0.66       10.76      5.35 o
   6   4  14       62.67       45.84      7.03 o
   1   5  14       74.42       83.00      2.73 o
   2   5  14       16.49       31.31      4.93 o
   3   5  14      122.84      156.76     21.38 o
   4   5  14       32.37       44.02      5.37 o
   5   5  14       76.17       65.55      5.50 o
   6   5  14        3.92       18.62      7.16 o
   0   6  14        3.23        9.97      2.12 o
   1   6  14       13.06       26.63      2.31 o
   2   6  14      369.43      286.76      7.94 o
   3   6  14       73.52      238.40     70.71 o
   4   6  14       69.06       79.55      6.11 o
   5   6  14       59.76       51.15      7.05 o
   6   6  14       51.61       61.93      9.07 o
   1   7  14      228.57      193.42      3.26 o
   2   7  14      716.74      651.80     11.76 o
   3   7  14      133.51      114.82      5.18 o
   4   7  14        4.60       10.64      5.97 o
   5   7  14       99.82       88.20      8.43 o
   0   8  14      330.54      337.19     15.00 o
   2   8  14       45.10       95.11     10.09 o
   3   8  14      132.51      127.54      5.04 o
   4   8  14       38.43       34.55      6.22 o
   5   8  14       25.36       20.82      8.44 o
   1   9  14       16.16       51.30      6.55 o
   2   9  14       14.14       48.82      4.78 o
   3   9  14        0.01        6.51      4.89 o
   4   9  14      143.39      115.56     10.41 o
   0  10  14      120.53      172.74     10.99 o
   2  10  14       27.77       38.69      5.30 o
   3  10  14        0.25        5.84      6.25 o
   1  11  14       36.10       57.95      5.84 o
   2  11  14        0.04       12.01      7.17 o
   1   1  15       28.12       40.90      4.44 o
   2   1  15     1924.45     2048.60     15.57 o
   3   1  15        4.26       13.27      1.84 o
   4   1  15      268.55      254.02      3.85 o
   5   1  15       23.67       50.16      6.17 o
   6   1  15        8.70       11.19      6.72 o
   7   1  15       25.61       38.05     13.89 o
   0   2  15       44.36       47.44      4.00 o
   1   2  15      669.68      597.94      7.08 o
   2   2  15      699.10      690.96      7.52 o
   3   2  15        2.31        2.26      1.93 o
   4   2  15       51.57       71.80      4.56 o
   5   2  15      131.26      118.20      4.92 o
   6   2  15       23.62       28.44      6.70 o
   1   3  15     1168.52     1106.30      6.90 o
   2   3  15        2.94       37.58      4.13 o
   3   3  15      160.57      155.62      5.67 o
   4   3  15      130.39      231.05     35.22 o
   5   3  15      104.37      104.45      5.18 o
   6   3  15        4.55       14.49      6.69 o
   0   4  15     1112.01     1153.66     24.57 o
   1   4  15      507.24      396.11      3.55 o
   2   4  15      138.32      135.62      6.86 o
   3   4  15      360.16      300.70      4.47 o
   4   4  15      122.82      125.26      3.82 o
   5   4  15       14.59       16.95      4.56 o
   6   4  15        0.37       13.98      7.07 o
   1   5  15     1196.88      998.27     11.17 o
   2   5  15      152.12      149.25      4.47 o
   3   5  15      317.09      300.74     15.22 o
   4   5  15       29.20       55.44      4.99 o
   5   5  15        4.43        8.37      5.53 o
   6   5  15        7.62       10.07      7.24 o
   0   6  15        1.86        1.79      2.15 o
   1   6  15       23.98       24.46      2.14 o
   2   6  15       50.93       52.67      4.27 o
   3   6  15      251.98      259.11     15.29 o
   4   6  15        2.59       13.86      6.18 o
   5   6  15       10.85       14.09      7.08 o
   6   6  15       33.66       35.49      9.73 o
   1   7  15        3.18       31.31      8.35 o
   3   7  15        1.10       13.45      4.48 o
   4   7  15        0.12        8.11      6.02 o
   5   7  15        0.13       16.10      8.45 o
   0   8  15      418.98      418.61     18.68 o
   1   8  15       69.36      103.50      7.55 o
   2   8  15      820.01      684.42     11.37 o
   3   8  15        1.90       15.94      4.82 o
   4   8  15       19.21       25.97      5.72 o
   5   8  15        1.81       14.43      9.57 o
   1   9  15       29.45       24.08      3.96 o
   2   9  15       81.34      115.85      9.11 o
   3   9  15        8.86       34.16      5.16 o
   4   9  15       19.44       44.81      6.78 o
   0  10  15       64.33       77.37     10.10 o
   1  10  15      261.58      191.93      6.12 o
   2  10  15       26.79       47.52      6.97 o
   3  10  15        0.65        2.17      5.93 o
   1  11  15      100.14       93.65      5.66 o
   2  11  15        1.82       -0.01      6.96 o
   0   0  16      145.87      165.99      2.28 o
   1   0  16     8806.29     7937.82     34.75 o
   2   0  16     3984.83     4558.03     33.93 o
   3   0  16        0.83        6.78      2.70 o
   4   0  16       90.10       97.91      3.53 o
   5   0  16      202.93      180.01      7.02 o
   6   0  16       27.70       39.36      9.55 o
   7   0  16        0.02        9.55     24.17 o
   1   1  16     2635.21     2492.22     16.20 o
   2   1  16      261.04      335.21     11.13 o
   3   1  16      988.24      837.55      8.24 o
   4   1  16        0.15        1.18      2.58 o
   5   1  16       60.84       67.30      4.35 o
   6   1  16        3.96        4.13      6.80 o
   0   2  16      160.03      133.64      6.47 o
   1   2  16      784.26      690.09      9.75 o
   2   2  16     1973.37     1974.17     28.03 o
   3   2  16       67.97       57.02      2.06 o
   4   2  16        9.08       14.34      2.97 o
   5   2  16       13.92       14.66      4.73 o
   6   2  16       12.73       16.24      6.75 o
   1   3  16      108.45      157.62      8.80 o
   2   3  16      678.17      512.37      5.05 o
   3   3  16      464.41      471.87      5.60 o
   4   3  16      744.82      614.99      8.00 o
   5   3  16        2.81       28.21      5.55 o
   6   3  16        0.03        0.30      6.21 o
   0   4  16      124.05       95.98      1.94 o
   1   4  16      367.30      373.80      7.44 o
   2   4  16       39.78       50.96      2.34 o
   3   4  16       34.31       46.12      7.21 o
   4   4  16       14.12       56.86     15.04 o
   5   4  16       18.38       15.88      4.58 o
   6   4  16       19.10       20.03      6.44 o
   1   5  16      102.00      148.58      8.72 o
   2   5  16      241.41      240.74      6.49 o
   3   5  16      274.67      232.74     10.72 o
   4   5  16      245.38      227.41      5.89 o
   5   5  16        0.51        7.54      5.57 o
   6   5  16        6.94       17.18      8.05 o
   0   6  16       69.88       65.69      3.21 o
   1   6  16        3.51        9.53      2.18 o
   2   6  16       60.81       79.55      3.56 o
   3   6  16      177.64      186.83      7.16 o
   4   6  16        8.66       11.47      6.80 o
   5   6  16        0.33        4.63      9.11 o
   1   7  16      288.60      239.46      5.52 o
   2   7  16      745.34      617.60      9.86 o
   3   7  16       61.39       64.36      5.67 o
   4   7  16       19.96       17.89      6.07 o
   5   7  16       15.52       16.42      8.55 o
   0   8  16      173.32      251.76     19.89 o
   1   8  16      578.67      416.67      6.35 o
   2   8  16       85.04      166.47     15.36 o
   3   8  16        4.08       13.20      4.61 o
   4   8  16        6.15        9.63      5.74 o
   5   8  16        8.18       17.80     11.23 o
   1   9  16       25.31       25.29      4.08 o
   2   9  16      266.28      231.47      6.44 o
   3   9  16      165.72      158.03      5.91 o
   4   9  16        1.67        1.60      6.46 o
   0  10  16        0.14       28.73     16.46 o
   1  10  16       74.96      101.64      8.80 o
   2  10  16      120.47      106.24      5.38 o
   3  10  16       14.12       11.97      6.00 o
   1  11  16       27.04       56.35      5.73 o
   1   1  17      983.62      993.74     63.32 o
   2   1  17       13.33        8.30      1.23 o
   3   1  17      611.49      605.49     20.02 o
   4   1  17       85.75       83.81      3.16 o
   5   1  17       54.15       54.32      4.35 o
   6   1  17        5.07       11.48      7.43 o
   0   2  17     1039.51     1376.46     30.00 o
   1   2  17      975.61      888.47     16.10 o
   2   2  17      899.93     1027.96     41.58 o
   3   2  17        0.50        0.74      2.02 o
   4   2  17      125.40      127.32      6.74 o
   5   2  17        8.68        6.78      4.78 o
   6   2  17        0.94        2.45      7.30 o
   1   3  17       89.14       87.41      2.08 o
   2   3  17      229.70      206.64     12.15 o
   3   3  17       99.48       77.54      4.49 o
   5   3  17       18.63       20.79      4.72 o
   6   3  17        2.52        9.38      7.06 o
   0   4  17      352.24      400.88     18.51 o
   1   4  17        0.70        0.53      1.13 o
   2   4  17      464.36      405.66      5.84 o
   3   4  17       53.09       54.50      2.86 o
   4   4  17      795.83      680.17      8.68 o
   5   4  17       18.32       13.60      4.81 o
   6   4  17        0.28        6.46      6.54 o
   1   5  17       44.41       46.08      4.22 o
   2   5  17      351.69      316.32      8.85 o
   3   5  17       73.05       72.18      8.92 o
   4   5  17        9.79       42.93      8.78 o
   5   5  17        1.77        3.30      6.06 o
   6   5  17        0.16        0.68      7.49 o
   0   6  17       69.40       56.33      2.81 o
   1   6  17      150.64      155.15      2.87 o
   2   6  17      558.32      488.26      7.08 o
   3   6  17        2.93       66.88     14.32 o
   4   6  17       54.59       77.63     12.83 o
   5   6  17        1.15       14.12      7.94 o
   1   7  17       23.26       67.12      8.16 o
   2   7  17      137.85      206.80     22.65 o
   3   7  17       53.56       49.49      4.27 o
   4   7  17        3.01       17.40     12.68 o
   5   7  17        2.94        8.30      8.54 o
   0   8  17       38.07      118.72     18.63 o
   1   8  17       17.31       60.30      7.97 o
   2   8  17        0.11        6.19      3.63 o
   3   8  17       48.32       46.89      4.41 o
   4   8  17        0.85        7.52      5.57 o
   1   9  17        9.52       26.94      5.66 o
   2   9  17      127.87      155.55      4.88 o
   3   9  17        0.60       30.98      8.50 o
   4   9  17        3.05       21.85      6.58 o
   0  10  17     1330.56     1166.15     23.95 o
   1  10  17       26.33       70.73      8.56 o
   2  10  17        0.34       19.69      5.48 o
   3  10  17        4.96       15.14      6.82 o
   1  11  17        1.59       24.82      5.84 o
   0   0  18      519.13      403.50      3.28 o
   1   0  18     2148.85     1988.56     11.82 o
   2   0  18     4483.15     4583.61     36.00 o
   3   0  18      373.11      356.25      4.95 o
   4   0  18        0.15        2.64      4.07 o
   5   0  18      320.69      272.71      8.64 o
   6   0  18        1.59        7.02      9.91 o
   1   1  18      489.62      381.29      3.18 o
   2   1  18       14.31       20.37      1.28 o
   3   1  18        1.04        1.85      1.96 o
   4   1  18       22.50       31.68      2.81 o
   5   1  18        7.31        5.47      4.18 o
   6   1  18       14.29       11.97      7.62 o
   0   2  18    10600.43    10259.03     59.52 o
   1   2  18     4958.69     4856.88     38.05 o
   2   2  18      262.05      199.14      4.47 o
   3   2  18      123.39      123.21      4.66 o
   4   2  18      141.49      128.83      4.49 o
   5   2  18        0.06        7.87      5.41 o
   6   2  18        0.57       -0.84      8.40 o
   1   3  18      158.20      288.98     21.78 o
   2   3  18       27.61       31.41      1.49 o
   3   3  18      464.71      555.23     21.95 o
   4   3  18        3.51        6.36      3.14 o
   5   3  18       28.53       23.12      5.09 o
   6   3  18        0.53        6.76      6.79 o
   0   4  18      549.91      441.46      3.77 o
   1   4  18     1169.83     1150.23      8.32 o
   2   4  18      429.08      379.36      4.26 o
   3   4  18       42.86       53.50      4.06 o
   4   4  18       32.62       41.98      5.55 o
   5   4  18        0.71        4.05      4.67 o
   6   4  18        3.61       10.99      6.61 o
   1   5  18       14.45       37.79      2.05 o
   2   5  18       74.85       68.37      2.78 o
   3   5  18      227.62      211.90      5.88 o
   4   5  18      108.58       95.87      4.81 o
   5   5  18        0.90        0.22      6.74 o
   6   5  18        0.71        6.30      7.55 o
   0   6  18      417.59      411.39      5.70 o
   1   6  18      103.24      109.70      3.62 o
   2   6  18      354.32      320.24      9.74 o
   3   6  18      178.54      148.63     12.70 o
   4   6  18       97.34       83.49      6.31 o
   5   6  18        5.41        4.22      7.94 o
   1   7  18       53.83       44.15      2.80 o
   2   7  18      985.12      824.68     12.67 o
   3   7  18        2.77        9.16      4.34 o
   4   7  18       48.55       48.06      8.46 o
   5   7  18        7.09        3.35      8.73 o
   0   8  18      916.78      928.18     24.81 o
   1   8  18       20.97       48.05      4.74 o
   2   8  18       13.79       18.56      3.84 o
   3   8  18       22.50       16.38      4.75 o
   4   8  18        0.03        2.43      5.56 o
   1   9  18      137.04      118.14      5.65 o
   2   9  18        5.83       31.89      4.49 o
   3   9  18        0.63        3.42      5.50 o
   4   9  18       51.91       37.54      6.30 o
   0  10  18      276.16      314.80     11.57 o
   1  10  18      424.21      350.37      6.59 o
   2  10  18       14.09       15.33      6.35 o
   3  10  18       11.47       17.10      6.19 o
   1  11  18      117.60      113.73      6.82 o
   1   1  19       33.56       33.31      1.13 o
   2   1  19      389.06      373.48      4.77 o
   3   1  19      177.49      171.97      8.82 o
   4   1  19       12.80       11.63      2.87 o
   5   1  19       19.91       24.11      4.26 o
   6   1  19       12.79        7.43      7.77 o
   0   2  19     3113.75     3079.75     45.85 o
   1   2  19      119.65      188.75      4.30 o
   2   2  19      209.41      180.24      2.88 o
   3   2  19        3.68        7.35      2.11 o
   4   2  19        4.00        4.45      3.50 o
   5   2  19       51.05       47.20      4.91 o
   6   2  19        0.02        2.24      7.03 o
   1   3  19     2805.39     2694.07     15.47 o
   2   3  19       16.40       20.81      2.02 o
   3   3  19     1180.59     1037.06     13.44 o
   4   3  19        4.69       10.19      3.43 o
   5   3  19        0.19       -0.43      4.69 o
   6   3  19        7.79        4.21      6.88 o
   0   4  19       87.61      167.52      7.77 o
   1   4  19      137.48      115.88      1.95 o
   2   4  19       24.69       45.40      4.78 o
   3   4  19      472.03      409.70      7.92 o
   4   4  19        3.69        4.53      3.32 o
   5   4  19       12.04       17.99      4.99 o
   6   4  19        6.24       18.48      7.99 o
   1   5  19      327.36      313.60      5.52 o
   2   5  19        2.34        3.47      2.02 o
   3   5  19       23.95       32.72      4.83 o
   4   5  19        0.96        5.64      4.56 o
   5   5  19        0.44       -0.06      6.19 o
   6   5  19        0.24        2.51      7.71 o
   0   6  19      963.57      845.39     11.98 o
   1   6  19      721.15      616.44     14.41 o
   2   6  19        0.57        5.01      3.22 o
   3   6  19       69.17       93.90     13.71 o
   4   6  19        4.68        7.91      6.39 o
   5   6  19       26.89       18.64      8.02 o
   1   7  19       34.82       32.01      2.81 o
   2   7  19      251.99      252.44      8.34 o
   3   7  19       58.05       56.60      4.14 o
   4   7  19       15.78       29.85      7.50 o
   5   7  19        3.44        5.14      8.82 o
   0   8  19     1009.53      933.43     40.47 o
   1   8  19      256.08      247.66      6.34 o
   2   8  19        2.02       15.19      3.79 o
   3   8  19        0.06        9.16      4.79 o
   4   8  19        3.09        4.09      5.66 o
   1   9  19        6.05       14.90      4.20 o
   2   9  19      115.80      109.55      7.16 o
   3   9  19        3.66       13.41      5.48 o
   4   9  19        0.18       21.31      7.63 o
   0  10  19       71.85       68.80      8.63 o
   1  10  19       17.47       54.92      6.78 o
   2  10  19        3.61       15.27      5.77 o
   3  10  19        4.05       13.57      7.41 o
   1  11  19      125.97      120.21      6.47 o
   0   0  20        2.55        6.08      1.50 o
   1   0  20     1033.44      835.11      8.24 o
   2   0  20     1256.68     1357.31     14.66 o
   3   0  20      184.31      206.76      4.14 o
   4   0  20        3.24        3.74      3.89 o
   5   0  20      136.55      113.16      5.82 o
   6   0  20        5.12       13.01     10.17 o
   1   1  20      629.97      542.73      2.84 o
   2   1  20     1505.64     1701.41     23.97 o
   3   1  20     1073.69      948.54      9.21 o
   4   1  20      181.75      158.04      3.36 o
   5   1  20       20.88       14.85      4.34 o
   6   1  20        0.02       12.26      9.12 o
   0   2  20      487.39      532.22     19.18 o
   1   2  20       73.94       75.30      2.47 o
   2   2  20      411.29      427.83      4.05 o
   3   2  20        7.66       21.74      2.60 o
   4   2  20        0.42        0.05      3.77 o
   5   2  20       22.34       26.76      4.65 o
   6   2  20        0.04       10.33      7.13 o
   1   3  20      116.78      137.95      7.96 o
   2   3  20      479.20      451.62      3.96 o
   3   3  20      193.67      246.32     20.40 o
   4   3  20       89.52       72.43      3.67 o
   5   3  20        0.75        2.89      4.74 o
   6   3  20        2.00       18.98      6.96 o
   0   4  20     3546.46     3238.54     32.93 o
   1   4  20        8.16        7.32      1.15 o
   2   4  20        2.79        3.17      1.74 o
   3   4  20        4.03       38.69      4.61 o
   4   4  20       65.87       70.25      4.12 o
   5   4  20        4.54        9.06      5.05 o
   6   4  20        3.47       12.43      6.81 o
   1   5  20       19.09       19.43      1.61 o
   2   5  20        0.01        1.44      2.06 o
   3   5  20      478.10      398.48     11.02 o
   4   5  20        9.66        6.25      4.91 o
   5   5  20       11.01       10.10      5.90 o
   6   5  20        0.00        2.95      9.19 o
   0   6  20       77.28       78.74      9.83 o
   1   6  20        9.09       29.71      6.15 o
   2   6  20      434.73      417.22      9.15 o
   3   6  20       44.79       41.69      5.22 o
   4   6  20        1.88        6.06      6.42 o
   5   6  20        8.01       20.22      8.07 o
   1   7  20       36.45       51.95      5.15 o
   2   7  20      374.62      308.21      7.41 o
   3   7  20        3.22        9.11      4.27 o
   4   7  20       33.31       23.27      7.02 o
   5   7  20       30.99       17.00      8.86 o
   0   8  20        1.42      110.85     31.89 o
   1   8  20      446.67      419.47      9.88 o
   2   8  20       93.86       83.25      4.18 o
   3   8  20       13.31       16.65      4.88 o
   4   8  20        1.75        2.35      6.20 o
   1   9  20       67.64       87.30      4.80 o
   2   9  20      216.01      182.89      6.24 o
   3   9  20      101.03       89.12      5.99 o
   4   9  20        1.78        0.29      6.81 o
   0  10  20        0.08       33.82     11.50 o
   1  10  20      130.77      121.67      6.87 o
   2  10  20       49.72       29.04      7.59 o
   3  10  20       51.05       48.71      6.48 o
   1  11  20       17.07       23.92      6.62 o
   1   1  21     1654.43     1700.70     36.18 o
   2   1  21       94.87      110.45      4.96 o
   3   1  21      500.87      540.19     24.83 o
   4   1  21       52.69       54.10      3.53 o
   5   1  21       41.52       35.94      4.62 o
   6   1  21        9.77       20.80      7.85 o
   0   2  21      857.70     1015.95     22.14 o
   1   2  21       39.99       28.59      1.04 o
   2   2  21       29.77       57.25      4.71 o
   3   2  21       10.57       18.50      2.35 o
   4   2  21        4.74        9.44      3.37 o
   5   2  21        2.28        7.44      4.97 o
   6   2  21       35.06       34.39      7.23 o
   1   3  21       52.37       53.98      1.09 o
   2   3  21      163.98      149.37      4.89 o
   3   3  21      253.36      224.04      5.06 o
   4   3  21       34.63       49.69      3.55 o
   5   3  21        0.00        0.13      4.82 o
   6   3  21       42.08       42.47      6.47 o
   0   4  21      464.37      467.98     39.44 o
   1   4  21       83.81       70.82      1.25 o
   2   4  21      187.53      174.86      2.77 o
   3   4  21        0.07        9.48      3.18 o
   4   4  21       43.12       33.59      3.81 o
   5   4  21        1.79       11.77      5.15 o
   6   4  21       21.20       19.57      6.92 o
   1   5  21        5.83        4.15      1.68 o
   2   5  21        0.87       -0.21      2.09 o
   3   5  21      185.51      148.63      6.15 o
   4   5  21        1.81        2.51      4.49 o
   5   5  21        0.46        0.82      6.42 o
   6   5  21        0.32        0.66      8.56 o
   0   6  21     1357.32     1149.37     29.62 o
   1   6  21      339.22      345.63      9.05 o
   2   6  21      141.53      119.03      3.59 o
   3   6  21        4.25       11.15      4.84 o
   4   6  21        2.92       -0.65      6.46 o
   5   6  21        0.95       12.99      8.14 o
   1   7  21      476.24      416.66     11.22 o
   2   7  21       21.62       42.55      6.79 o
   3   7  21        4.38        2.02      4.36 o
   4   7  21        2.58       15.17      7.12 o
   5   7  21       39.72       49.22      8.91 o
   0   8  21      126.33      126.36      7.25 o
   1   8  21      642.73      552.94     16.51 o
   2   8  21        2.89       26.34      5.30 o
   3   8  21        8.13        8.57      4.99 o
   4   8  21        2.04        9.91      5.83 o
   1   9  21      351.51      294.93      5.89 o
   2   9  21       32.19       61.91      7.25 o
   3   9  21       12.55       17.24      5.50 o
   0  10  21      312.02      264.63     10.01 o
   1  10  21        5.11       38.04      6.56 o
   2  10  21        1.21       16.26      5.99 o
   0   0  22      389.49      392.09      5.34 o
   1   0  22      253.99      231.59      2.86 o
   2   0  22        7.53       17.22      1.90 o
   3   0  22        0.03        0.31      2.87 o
   4   0  22      325.79      299.10      5.66 o
   5   0  22      108.69      105.19      5.95 o
   6   0  22       65.95       89.50     14.47 o
   1   1  22      562.80      523.84      6.31 o
   2   1  22      638.85      696.47     35.67 o
   3   1  22        0.00       -0.22      2.21 o
   4   1  22      647.18      576.35     14.21 o
   5   1  22        5.96       12.44      4.71 o
   6   1  22       45.47       42.43      8.04 o
   0   2  22     1616.04     1890.98     38.51 o
   1   2  22      450.38      424.65      3.89 o
   2   2  22      139.93      133.99      2.00 o
   3   2  22      277.50      236.00      5.55 o
   4   2  22      144.66      132.63      3.77 o
   5   2  22        0.08       -0.48      4.80 o
   6   2  22        1.50        0.93      7.35 o
   1   3  22      152.42      131.99      2.42 o
   2   3  22      198.83      153.06      2.31 o
   3   3  22      470.55      458.25      4.66 o
   4   3  22       11.33        9.52      3.61 o
   5   3  22        0.70        2.62      4.63 o
   6   3  22        0.30       12.68      6.56 o
   0   4  22      601.28      569.15      9.55 o
   1   4  22       11.77       16.70      1.29 o
   2   4  22       15.94       17.25      1.79 o
   3   4  22       13.83       53.85      4.75 o
   4   4  22        0.02        4.83      3.88 o
   5   4  22        0.01       -0.26      5.29 o
   6   4  22        0.02       13.11      7.02 o
   1   5  22       79.30       80.03      1.85 o
   2   5  22       10.87       15.83      2.16 o
   3   5  22      392.69      351.47      6.45 o
   4   5  22       42.42       38.06      4.54 o
   5   5  22        6.60        8.65      6.47 o
   0   6  22      741.69      837.21     68.32 o
   1   6  22      540.30      471.64      8.50 o
   2   6  22        1.00       11.90      3.80 o
   3   6  22       17.69       21.37      4.94 o
   4   6  22        1.06        5.58      7.20 o
   5   6  22        0.21       13.46      8.20 o
   1   7  22      129.54      130.11      5.48 o
   2   7  22       47.22       49.65      5.15 o
   3   7  22        0.61        3.91      4.48 o
   4   7  22       16.80       18.79      7.18 o
   5   7  22       15.37       25.31     11.78 o
   0   8  22      603.76      567.58     19.77 o
   1   8  22       12.92       17.79      4.97 o
   2   8  22      341.30      304.49      9.27 o
   3   8  22        2.45        6.26      5.07 o
   4   8  22        0.13       10.04      7.29 o
   1   9  22       51.95       65.25      7.11 o
   2   9  22       26.50       40.56      4.74 o
   3   9  22       29.96       40.33      6.77 o
   0  10  22        1.29       48.42      9.83 o
   1  10  22      151.94      142.64      5.83 o
   2  10  22       12.81        6.61      9.04 o
   1   1  23       15.67       25.54      1.04 o
   2   1  23      822.27      780.66      7.15 o
   3   1  23      146.00      151.90      4.73 o
   4   1  23      486.93      431.96      8.62 o
   5   1  23      104.46      106.06      4.83 o
   6   1  23       12.70       14.52      8.17 o
   0   2  23      497.42      546.01     10.71 o
   1   2  23      100.89       94.40      3.34 o
   2   2  23       11.03       24.07      1.59 o
   3   2  23      181.70      168.54      3.35 o
   4   2  23       33.21       38.81      3.50 o
   5   2  23       53.94       51.05      4.51 o
   6   2  23       34.27       21.98      7.44 o
   1   3  23       23.62       26.78      1.16 o
   2   3  23       22.24       30.12      1.68 o
   3   3  23       17.59       15.60      2.58 o
   4   3  23       19.26       26.38      3.67 o
   5   3  23        0.30        6.62      5.08 o
   6   3  23       17.65       24.64      7.30 o
   0   4  23      121.48      115.51     13.39 o
   1   4  23       72.97       71.01      1.45 o
   2   4  23        4.85        4.90      1.90 o
   3   4  23     1056.95      935.13      9.50 o
   4   4  23       59.32       64.44      4.57 o
   5   4  23        3.95        5.40      5.37 o
   6   4  23        8.56       19.18      7.18 o
   1   5  23      166.49      153.76      3.72 o
   2   5  23      291.60      236.61      4.42 o
   3   5  23        8.00       49.39     11.20 o
   4   5  23       25.30       15.92      4.83 o
   5   5  23        9.35        9.84      7.41 o
   0   6  23     1037.02      922.72     18.75 o
   1   6  23       21.01       42.48      6.07 o
   2   6  23      228.73      187.73      5.46 o
   3   6  23       25.35       26.83      5.03 o
   4   6  23       11.30       11.05      6.70 o
   5   6  23       33.31       31.39      8.34 o
   1   7  23       58.14       54.93      3.86 o
   2   7  23      196.77      166.21      4.22 o
   3   7  23       10.96       20.26      5.13 o
   4   7  23       13.23       11.40      6.61 o
   5   7  23        1.20       29.47      9.33 o
   0   8  23        3.74       33.26     24.96 o
   1   8  23        6.91        3.99      4.52 o
   2   8  23      108.59      121.32      6.01 o
   3   8  23        0.28        4.70      5.82 o
   4   8  23        1.36       14.60      6.80 o
   1   9  23       18.78       77.85     20.07 o
   2   9  23        1.47       10.40      5.60 o
   3   9  23       11.19       15.95      6.87 o
   0  10  23       57.52       58.10     12.11 o
   1  10  23       20.07       21.02      7.73 o
   2  10  23        2.61       17.17      9.14 o
   0   0  24      166.11      173.01      4.58 o
   1   0  24      295.19      252.76      3.56 o
   2   0  24       35.22       53.85      2.23 o
   3   0  24        8.77        5.49      3.28 o
   4   0  24      661.11      602.70     13.41 o
   5   0  24      127.02      126.14      5.83 o
   6   0  24       23.54        3.35     12.61 o
   1   1  24       22.31       42.20      1.12 o
   2   1  24       35.36       27.89      1.94 o
   3   1  24      130.22      109.84      2.50 o
   4   1  24       17.90       30.85      4.16 o
   5   1  24        5.86       19.74      4.50 o
   6   1  24       17.33       20.95      8.61 o
   0   2  24      815.97      772.80     15.40 o
   1   2  24      899.44      920.44     10.84 o
   2   2  24        3.77        7.31      1.64 o
   3   2  24       16.94       16.79      2.37 o
   4   2  24        1.30        2.14      3.60 o
   5   2  24        0.05        0.55      4.95 o
   6   2  24       15.60       21.48      7.62 o
   1   3  24      149.18      156.26      2.57 o
   2   3  24       54.28       44.24      1.68 o
   3   3  24       58.52       65.56      2.67 o
   4   3  24      131.40      117.77      4.00 o
   5   3  24        9.86       12.56      4.80 o
   6   3  24       26.57       30.72      7.61 o
   0   4  24     1246.18     1195.26     16.90 o
   1   4  24      430.72      394.66      8.40 o
   2   4  24       88.78       65.91      2.32 o
   3   4  24       50.34       67.00      5.62 o
   4   4  24        1.04        2.21      4.39 o
   5   4  24        0.26        7.93      6.32 o
   6   4  24        9.40       19.34      7.32 o
   1   5  24      135.39      123.63      2.73 o
   2   5  24      361.97      361.34      8.68 o
   3   5  24      313.77      300.34      5.93 o
   4   5  24       43.94       38.22      4.93 o
   5   5  24        0.68        5.52      7.96 o
   0   6  24       19.39       32.52      4.77 o
   1   6  24      122.36      121.89      5.34 o
   2   6  24      146.32      138.53      5.21 o
   3   6  24        6.60        7.29      5.12 o
   4   6  24       21.76       22.09      6.78 o
   5   6  24       21.78       11.52      8.48 o
   1   7  24      170.17      158.67      5.08 o
   2   7  24       16.29       23.71      5.02 o
   3   7  24       55.75       37.59      5.72 o
   4   7  24        4.35        0.47      6.70 o
   5   7  24      143.98      126.54     13.21 o
   0   8  24      302.71      273.26     10.87 o
   1   8  24       86.72      142.51     16.33 o
   2   8  24       32.95       41.10      5.70 o
   3   8  24       47.54       43.77      7.32 o
   4   8  24       78.58       81.18      9.51 o
   1   9  24      425.95      359.74      8.87 o
   2   9  24      116.28       83.53      8.58 o
   3   9  24       12.46        6.41      9.24 o
   0  10  24       13.60        6.62      8.74 o
   1  10  24       15.45       13.97      7.89 o
   2  10  24       23.68       38.18     12.36 o
   1   1  25      173.64      221.85      2.36 o
   2   1  25        7.11        7.10      1.50 o
   3   1  25      183.91      173.44      3.84 o
   4   1  25      121.37      120.37      4.05 o
   5   1  25      304.89      288.41      9.35 o
   6   1  25        7.86       17.46      8.39 o
   0   2  25      204.93      201.71      9.42 o
   1   2  25        2.68       10.16      1.44 o
   2   2  25        3.56        3.97      1.61 o
   3   2  25      233.93      223.12      3.71 o
   4   2  25      255.30      222.68      8.08 o
   5   2  25       11.46        8.31      4.68 o
   6   2  25       19.42       32.64      8.29 o
   1   3  25       14.42       11.77      1.41 o
   2   3  25        3.28       28.16      1.79 o
   3   3  25        0.03       -0.28      2.80 o
   4   3  25      268.15      283.05     15.01 o
   5   3  25        4.27        7.57      5.17 o
   6   3  25       77.18       83.83      8.26 o
   0   4  25      232.19      203.45     14.71 o
   1   4  25       47.82       47.56      1.88 o
   2   4  25      400.06      376.17     10.66 o
   3   4  25        0.00        1.11      3.23 o
   4   4  25        2.34        5.28      4.35 o
   5   4  25       12.38        9.49      5.22 o
   6   4  25       30.22       18.14      7.50 o
   1   5  25      118.26      116.46      2.68 o
   2   5  25      128.99      138.36      4.97 o
   3   5  25        8.80        7.80      3.59 o
   4   5  25       27.93       35.42      5.01 o
   5   5  25       12.12       20.78      6.84 o
   0   6  25      236.85      224.74      9.39 o
   1   6  25      483.03      419.30      7.77 o
   2   6  25        5.79        8.65      4.51 o
   3   6  25        0.65        0.46      5.26 o
   4   6  25       23.80       38.30      7.36 o
   5   6  25        1.39       -0.86      8.57 o
   1   7  25       33.03       49.70      5.38 o
   2   7  25        5.57        9.01      4.82 o
   3   7  25       30.93       30.84      6.01 o
   4   7  25       49.59       45.45      7.52 o
   0   8  25        5.84        7.35      7.86 o
   1   8  25      406.33      367.91     13.42 o
   2   8  25       19.42       22.03      5.78 o
   3   8  25        5.34        3.10      8.05 o
   4   8  25        1.21       22.05      7.79 o
   1   9  25       32.92       58.14     14.40 o
   2   9  25        1.20       24.88     10.11 o
   3   9  25       16.77       21.55      9.19 o
   0  10  25       56.97       54.68      8.88 o
   1  10  25        0.07        4.34      9.00 o
   2  10  25        9.75       -1.14     11.36 o
   0   0  26     1941.07     2272.39     29.63 o
   1   0  26       23.54       30.41      1.77 o
   2   0  26      386.34      330.10      5.55 o
   3   0  26       70.59       59.00      3.73 o
   4   0  26       94.25       89.23      4.57 o
   5   0  26       24.87       25.94      6.35 o
   6   0  26       26.96       39.64     13.11 o
   1   1  26       13.36        9.63      1.26 o
   2   1  26       55.70       55.22      1.74 o
   3   1  26      201.12      179.87      3.44 o
   4   1  26      198.10      242.78     17.84 o
   5   1  26      263.50      239.32      6.29 o
   6   1  26        5.96       11.62      8.57 o
   0   2  26      117.04       83.73      2.20 o
   1   2  26        4.62        5.79      1.36 o
   2   2  26       60.57       59.17      1.69 o
   3   2  26      179.09      167.80      4.89 o
   4   2  26      120.46      136.80      6.00 o
   5   2  26       80.58       75.06      4.97 o
   6   2  26       12.09       20.64      7.96 o
   1   3  26       80.53       88.85      3.26 o
   2   3  26      255.62      225.88      2.86 o
   3   3  26       44.96       37.56      2.74 o
   4   3  26       64.72       71.31      4.31 o
   5   3  26       28.56       32.94      5.00 o
   6   3  26        0.07       18.74      7.76 o
   0   4  26        3.05        9.84      2.23 o
   1   4  26       11.11        5.60      1.62 o
   2   4  26        3.88        5.31      2.07 o
   3   4  26       98.35       67.50      3.35 o
   4   4  26        0.34        0.39      4.22 o
   5   4  26        0.22        4.14      5.68 o
   1   5  26        3.52        7.53      2.37 o
   2   5  26        2.72        1.80      3.10 o
   3   5  26        3.93        1.04      3.64 o
   4   5  26       29.09       32.69      5.02 o
   5   5  26        0.86        3.71      6.91 o
   0   6  26      203.91      195.82      6.77 o
   1   6  26       51.40       59.71      7.05 o
   2   6  26        8.61       21.28      4.63 o
   3   6  26        1.39        6.56      5.32 o
   4   6  26        4.80       46.79      9.92 o
   5   6  26        0.58       10.36      9.75 o
   1   7  26        0.00        3.35      4.54 o
   2   7  26        2.48        1.07      5.27 o
   3   7  26        1.53       10.55      7.59 o
   4   7  26       17.56       17.18      7.68 o
   0   8  26       13.07       10.35      7.92 o
   1   8  26       53.56       65.55     11.02 o
   2   8  26       47.75       56.46      5.56 o
   3   8  26        0.09        1.00      7.40 o
   4   8  26        0.74        4.55      8.55 o
   1   9  26       21.59       20.03      8.91 o
   2   9  26       57.02       61.28      7.75 o
   3   9  26       46.06       55.19      9.88 o
   0  10  26      124.27      113.17      9.16 o
   1  10  26       16.10       19.82      9.59 o
   2  10  26        8.91        8.24     11.65 o
   1   1  27        4.37       15.41      1.32 o
   2   1  27       20.36       20.77      1.70 o
   3   1  27       37.05       40.86      3.34 o
   4   1  27      454.03      402.00     10.96 o
   5   1  27      151.25      151.48      7.86 o
   6   1  27       13.58       17.97      8.79 o
   0   2  27       77.99       84.05      2.23 o
   1   2  27       26.58       19.04      1.41 o
   2   2  27      135.92      141.01      2.12 o
   3   2  27       54.02       43.20      2.85 o
   4   2  27      310.89      266.00      5.92 o
   5   2  27       68.10       63.24      5.42 o
   6   2  27        0.42       11.66      8.07 o
   1   3  27       14.84       14.18      1.52 o
   2   3  27        5.40        4.63      1.84 o
   3   3  27       21.58       15.79      2.85 o
   4   3  27       47.83       45.89      3.79 o
   5   3  27        1.95        5.83      5.13 o
   6   3  27        0.83        8.64      9.41 o
   0   4  27      378.46      362.24      4.05 o
   1   4  27       20.59       18.59      1.68 o
   2   4  27       88.77       92.79      3.06 o
   3   4  27       24.40       25.31      3.09 o
   4   4  27       14.68       17.83      4.25 o
   5   4  27       15.72       14.96      5.47 o
   1   5  27        4.15        9.25      2.44 o
   2   5  27       24.32       33.32      3.04 o
   3   5  27        8.63       10.21      3.81 o
   4   5  27      177.15      177.75      5.90 o
   5   5  27        0.98       -0.77      7.69 o
   0   6  27        9.54        9.01      4.61 o
   1   6  27      340.59      301.45      7.61 o
   2   6  27      302.98      265.01      6.25 o
   3   6  27       64.16       80.66      5.46 o
   4   6  27      164.54      144.40      6.53 o
   5   6  27       52.18       61.84      8.11 o
   1   7  27        0.53        8.81      4.66 o
   2   7  27      117.78       98.21      5.06 o
   3   7  27        0.62       10.44      6.68 o
   4   7  27       49.30       40.55      7.80 o
   0   8  27      114.33      107.19      8.73 o
   1   8  27        1.72        3.01      6.34 o
   2   8  27       59.31       33.59      5.74 o
   3   8  27        1.03       14.48      7.50 o
   4   8  27       12.93       13.58      8.85 o
   1   9  27        6.56       14.06      8.16 o
   2   9  27       13.35       15.80      7.93 o
   3   9  27        4.20        9.17      8.81 o
   0  10  27       58.96       57.34     13.36 o
   1  10  27        2.67        3.70      9.77 o
   0   0  28      125.68      111.45      3.86 o
   1   0  28     1253.03     1099.38      6.17 o
   2   0  28      134.57      143.48      3.61 o
   3   0  28        0.04        4.16      3.93 o
   4   0  28       45.22       45.60      4.67 o
   5   0  28      175.96      146.43      8.38 o
   6   0  28        0.59       -1.36     13.60 o
   1   1  28       64.98       71.83      1.62 o
   2   1  28        3.50        0.62      1.75 o
   3   1  28       77.00       87.02      2.69 o
   4   1  28      124.61      124.21      5.35 o
   5   1  28       57.47       74.79      7.85 o
   6   1  28        1.26        9.25     10.62 o
   0   2  28       30.01       39.37      2.27 o
   1   2  28      122.47      127.44      1.87 o
   2   2  28        7.10        8.24      1.73 o
   3   2  28      667.60      693.38     16.93 o
   4   2  28        1.13        9.94      4.22 o
   5   2  28        9.73       18.14      5.43 o
   6   2  28        0.40       13.77      8.27 o
   1   3  28       25.61       35.38      1.58 o
   2   3  28      364.10      334.02      4.67 o
   3   3  28      254.31      269.93      5.26 o
   4   3  28      251.05      185.82      4.67 o
   5   3  28        0.55        5.11      5.67 o
   6   3  28        3.03       -0.81      8.11 o
   0   4  28        1.69        0.50      2.51 o
   1   4  28       67.47       79.73      2.65 o
   2   4  28      131.93      105.83      2.50 o
   3   4  28        0.77        0.10      3.17 o
   4   4  28       10.00       14.09      4.33 o
   5   4  28        4.06        1.98      5.62 o
   1   5  28       42.58       48.25      2.53 o
   2   5  28      252.41      220.30      5.12 o
   3   5  28        3.08        0.16      3.82 o
   4   5  28      282.60      250.06      9.98 o
   5   5  28        0.53        6.13      8.65 o
   0   6  28        8.93       16.04      4.75 o
   1   6  28      115.79       96.37      5.48 o
   2   6  28      494.76      477.34     10.88 o
   3   6  28       97.09       75.60      6.49 o
   4   6  28       68.32       76.10      6.56 o
   5   6  28        3.08       20.33      9.42 o
   1   7  28        0.98        2.78      4.75 o
   2   7  28       57.89       54.23      5.12 o
   3   7  28       27.85       18.30      6.19 o
   4   7  28        0.23        2.44      8.00 o
   0   8  28      152.25      128.81     16.33 o
   1   8  28        4.12       10.76      6.45 o
   2   8  28        8.48        8.15      5.89 o
   3   8  28       16.65       11.60      7.65 o
   1   9  28        2.07        9.17      8.35 o
   2   9  28        5.33       11.19      8.09 o
   3   9  28       21.88       23.75      8.97 o
   0  10  28        2.23        9.10     11.48 o
   1  10  28        1.42       -1.17     11.69 o
   1   1  29       44.93       48.36      1.97 o
   2   1  29        6.37        7.31      1.81 o
   3   1  29       38.52       44.89      2.92 o
   4   1  29      102.57       93.21      3.89 o
   5   1  29      523.72      479.04      8.89 o
   6   1  29        3.57       -0.94      9.88 o
   0   2  29      185.58      197.35      4.79 o
   1   2  29      334.04      325.12      5.13 o
   2   2  29        0.74        1.72      1.87 o
   3   2  29      139.32      125.44      5.00 o
   4   2  29        1.12        5.06      4.33 o
   5   2  29       76.06       81.89      7.43 o
   6   2  29       24.34       15.28      8.42 o
   1   3  29       14.32       10.74      1.62 o
   2   3  29      111.23      111.55      6.13 o
   3   3  29       26.68       27.55      2.81 o
   4   3  29        0.72        3.31      4.27 o
   5   3  29        0.65        3.28      5.80 o
   0   4  29       44.83       56.02      2.83 o
   1   4  29      159.71      132.78      2.51 o
   2   4  29        6.71        4.92      2.20 o
   3   4  29      398.14      351.56      6.28 o
   4   4  29       29.07       31.69      4.44 o
   5   4  29        4.01       11.69      5.71 o
   1   5  29       17.93       15.78      2.62 o
   2   5  29       28.55       21.15      3.22 o
   3   5  29        3.99        8.44      3.89 o
   4   5  29        3.67       16.48      5.40 o
   5   5  29        0.72        5.61      7.09 o
   0   6  29       11.38        2.90      4.92 o
   1   6  29        2.43        8.47      3.98 o
   2   6  29       35.33       35.01      4.91 o
   3   6  29       10.03       14.85      5.68 o
   4   6  29        0.11        8.15      6.76 o
   5   6  29       36.81       64.20     10.66 o
   1   7  29       30.82       26.95      5.03 o
   2   7  29        2.64       -0.52      5.20 o
   3   7  29        0.03       10.63      6.31 o
   4   7  29        0.08        1.30      8.15 o
   0   8  29      100.21      107.09     10.00 o
   1   8  29       43.49       48.01      7.36 o
   2   8  29       29.27       23.07      6.05 o
   3   8  29        0.61        5.10      7.81 o
   1   9  29        0.33        4.31      8.54 o
   2   9  29        0.85        7.27      8.25 o
   0  10  29       56.74       37.65     11.82 o
   1  10  29        0.01       -1.02     10.25 o
   0   0  30      628.06      747.80      7.98 o
   1   0  30       73.86       66.98      2.62 o
   2   0  30       61.21       61.06      2.83 o
   3   0  30        0.04        7.06      4.19 o
   4   0  30      362.41      327.11      9.57 o
   5   0  30      105.51      116.93     10.60 o
   6   0  30       14.95       12.67     23.56 o
   1   1  30       36.74       34.82      1.65 o
   2   1  30        2.41        8.37      1.89 o
   3   1  30       41.99       42.66      2.88 o
   4   1  30       44.13       38.46      3.82 o
   5   1  30       67.57       75.74      5.61 o
   6   1  30       20.36       22.24     10.03 o
   0   2  30        1.55        9.56      2.34 o
   1   2  30      670.47      636.50      9.63 o
   2   2  30        0.13       -0.20      1.95 o
   3   2  30      412.17      421.83     14.13 o
   4   2  30        1.73        1.70      4.44 o
   5   2  30       22.48       30.71      5.62 o
   6   2  30       18.30       12.73      8.06 o
   1   3  30       37.46       37.78      1.69 o
   2   3  30       64.01       53.49      2.05 o
   3   3  30       58.88       55.32      2.83 o
   4   3  30       90.02       80.19      4.58 o
   5   3  30        6.59       13.32      6.30 o
   0   4  30       24.04       25.96      2.70 o
   1   4  30       22.65       30.64      2.48 o
   2   4  30      101.02       90.82      2.72 o
   3   4  30      160.73      235.05     16.42 o
   4   4  30        1.21        7.75      4.96 o
   5   4  30        0.03        2.75      5.96 o
   1   5  30        6.00        7.22      2.69 o
   2   5  30        5.56        3.25      3.26 o
   3   5  30       27.86       28.86      4.01 o
   4   5  30        0.77        9.08      5.21 o
   5   5  30       19.80       10.37      7.26 o
   0   6  30      278.03      256.37      8.61 o
   1   6  30        6.04       14.00      4.08 o
   2   6  30       17.00       14.59      4.73 o
   3   6  30        4.21        6.19      5.81 o
   4   6  30        0.32        3.04      7.69 o
   1   7  30        0.03       -0.50      4.97 o
   2   7  30       31.42       37.70      5.36 o
   3   7  30        6.43        9.26      6.53 o
   4   7  30       59.28       63.85      8.36 o
   0   8  30       11.13       13.78      8.74 o
   1   8  30      105.16       88.87      6.81 o
   2   8  30       10.03       23.69      6.16 o
   3   8  30       16.75        7.74      7.50 o
   1   9  30       47.45       47.11      8.71 o
   2   9  30       12.38       24.32      8.52 o
   0  10  30       33.15       32.16     11.99 o
   1   1  31      138.36      130.84      2.31 o
   2   1  31      246.71      222.31      2.93 o
   3   1  31      102.37       84.82      2.70 o
   4   1  31        1.31        2.00      3.81 o
   5   1  31        1.35        6.47      5.98 o
   6   1  31       27.29       22.47     10.22 o
   0   2  31      335.31      353.94     11.86 o
   1   2  31        0.99        6.94      1.79 o
   2   2  31       63.47       66.53      3.14 o
   3   2  31      414.19      412.01      8.94 o
   4   2  31       43.60       38.06      4.83 o
   5   2  31       43.88       29.90      5.78 o
   1   3  31        0.44        1.63      1.76 o
   2   3  31       23.56       26.02      2.10 o
   3   3  31       23.87       23.56      2.79 o
   4   3  31        1.39       11.56      4.73 o
   5   3  31        0.78        7.32      6.47 o
   0   4  31       23.65       40.02      7.04 o
   1   4  31        2.98        7.94      1.92 o
   2   4  31       67.29       88.22      4.41 o
   3   4  31      693.22      575.75     10.92 o
   4   4  31       31.39       36.95      5.09 o
   5   4  31        7.19       12.92      6.53 o
   1   5  31       19.18       15.32      2.79 o
   2   5  31        0.21        7.39      3.36 o
   3   5  31       28.45       26.53      4.11 o
   4   5  31        5.67       11.29      5.00 o
   5   5  31        0.19       12.38      7.70 o
   0   6  31       29.52       13.39      4.09 o
   1   6  31       69.30       65.18      3.78 o
   2   6  31       39.61       29.53      4.24 o
   3   6  31        7.30       11.28      6.81 o
   4   6  31       17.72       19.21      7.11 o
   1   7  31       57.22       54.28      5.13 o
   2   7  31        0.04        3.07      5.45 o
   3   7  31        1.20        9.99      6.70 o
   4   7  31        1.73        8.02      7.92 o
   0   8  31       14.33        5.71      8.94 o
   1   8  31       33.42       29.17      7.09 o
   2   8  31        8.12       10.66      6.35 o
   3   8  31       12.61        8.40      7.64 o
   1   9  31        5.07        0.44      9.04 o
   2   9  31        4.23       13.55     11.07 o
   0   0  32      507.10      469.31     10.16 o
   1   0  32     2234.27     2188.51     18.96 o
   2   0  32      220.01      213.07      6.25 o
   3   0  32       33.44       36.40      3.54 o
   4   0  32      208.27      215.16      8.22 o
   5   0  32      100.58       67.26      7.88 o
   1   1  32        2.70        4.41      1.77 o
   2   1  32      325.57      358.68      5.93 o
   3   1  32        5.04        0.50      2.64 o
   4   1  32       53.31       52.85      3.81 o
   5   1  32       23.69        8.93      6.43 o
   0   2  32     1396.09     1355.83     13.04 o
   1   2  32       29.70       28.62      1.84 o
   2   2  32      442.58      422.87      6.42 o
   3   2  32      215.53      200.44      4.12 o
   4   2  32        3.01        2.18      4.65 o
   5   2  32       36.51       36.02      5.94 o
   1   3  32        0.11        1.53      1.78 o
   2   3  32       36.95       29.53      2.29 o
   3   3  32       47.32       47.14      2.85 o
   4   3  32        2.51        0.71      4.85 o
   5   3  32        7.78       13.59      6.20 o
   0   4  32      353.32      343.80      7.89 o
   1   4  32       23.63       22.60      1.99 o
   2   4  32        1.05        3.81      2.57 o
   3   4  32        3.49        7.19      3.49 o
   4   4  32       12.98       17.59      4.66 o
   5   4  32       45.67       44.83      6.66 o
   1   5  32        1.10        3.18      2.90 o
   2   5  32        5.12        5.51      3.44 o
   3   5  32        9.65       10.18      4.24 o
   4   5  32        0.38        7.15      5.10 o
   5   5  32        7.39       15.94      7.37 o
   0   6  32       38.65       39.03      4.61 o
   1   6  32      181.46      176.65      3.93 o
   2   6  32       12.46        6.56      4.05 o
   3   6  32       63.21       54.63      5.54 o
   4   6  32       14.01       19.91      7.30 o
   1   7  32      100.21       87.40      5.28 o
   2   7  32        3.15       11.11      6.07 o
   3   7  32       48.24       36.65      6.88 o
   4   7  32        1.90        5.30      8.16 o
   0   8  32       38.56       38.72      9.11 o
   1   8  32       42.70       46.58      7.18 o
   2   8  32       36.99       33.72      6.53 o
   3   8  32        2.91        1.31     10.02 o
   1   9  32       13.19       10.74      9.38 o
   2   9  32        4.62       10.45      9.03 o
   1   1  33       48.10       43.59      1.89 o
   2   1  33      454.36      433.85      8.17 o
   3   1  33        8.42        6.18      2.72 o
   4   1  33        6.20        8.26      4.15 o
   5   1  33        0.07        3.09      6.62 o
   0   2  33      113.24      185.15      6.42 o
   1   2  33        9.03        6.31      1.91 o
   2   2  33      313.67      290.54     10.53 o
   3   2  33      167.68      135.44      3.40 o
   4   2  33       26.03       21.77      4.76 o
   5   2  33        1.52        9.41      6.37 o
   1   3  33        3.55        2.84      1.90 o
   2   3  33      117.50      130.29      3.66 o
   3   3  33        3.62        4.92      2.94 o
   4   3  33       65.87       64.89      7.00 o
   5   3  33        0.92        0.16      6.38 o
   0   4  33      723.62      702.88     19.21 o
   1   4  33        1.98        0.99      2.06 o
   2   4  33      136.00      136.65      4.58 o
   3   4  33      246.33      195.81      5.02 o
   4   4  33       60.08       66.97      5.43 o
   5   4  33       16.56       16.78      6.88 o
   1   5  33       55.59       58.83      3.00 o
   2   5  33        2.85        7.18      3.72 o
   3   5  33       37.06       47.67      6.13 o
   4   5  33        0.02        3.85      6.29 o
   0   6  33       10.06       11.18      5.21 o
   1   6  33        8.91       11.40      3.54 o
   2   6  33       11.73       12.48      4.16 o
   3   6  33       99.26       91.43      5.42 o
   4   6  33        2.82        7.53      7.55 o
   1   7  33        2.22        2.46      5.44 o
   2   7  33       15.27       19.91      5.82 o
   3   7  33        0.59       13.66      7.08 o
   0   8  33       18.63       15.64      9.42 o
   1   8  33       46.83       56.41      7.38 o
   2   8  33        8.97       11.54      7.88 o
   3   8  33        4.04        6.20      8.03 o
   1   9  33       14.02       12.71      9.58 o
   0   0  34      739.50      704.81      8.59 o
   1   0  34       24.10       27.09      2.63 o
   2   0  34     1249.40     1363.65     17.62 o
   3   0  34      111.83      102.92      4.05 o
   4   0  34      247.07      260.25     13.38 o
   5   0  34        4.36        7.42      8.30 o
   1   1  34       60.08       70.12      2.04 o
   2   1  34      128.88      176.02     13.37 o
   3   1  34       91.42       97.25      3.03 o
   4   1  34        0.34        1.86      4.28 o
   5   1  34        0.66        1.96      6.80 o
   0   2  34      671.67      672.20     33.18 o
   1   2  34       12.85       21.97      1.98 o
   2   2  34      146.20      146.02      5.27 o
   3   2  34       36.70       50.53      2.90 o
   4   2  34        8.35       14.01      4.90 o
   5   2  34       21.24       21.02      6.30 o
   1   3  34      103.10      105.72      4.10 o
   2   3  34       34.56       32.26      2.38 o
   3   3  34      105.80       81.70      3.06 o
   4   3  34       35.26       32.83      4.80 o
   5   3  34        0.45        1.69      6.88 o
   0   4  34       12.12       26.76      3.12 o
   1   4  34        4.27        6.05      2.09 o
   2   4  34        9.74       14.16      2.80 o
   3   4  34       10.71       29.95      3.67 o
   4   4  34        4.15        9.40      4.47 o
   5   4  34        0.03        1.61      7.50 o
   1   5  34      126.24      123.57      3.72 o
   2   5  34        5.24        6.00      3.66 o
   3   5  34      222.31      191.11      5.97 o
   4   5  34       12.94       14.37      5.90 o
   0   6  34       46.00       46.31      4.61 o
   1   6  34      144.95      141.99      5.19 o
   2   6  34       50.87       47.99      4.25 o
   3   6  34        8.08        1.58      5.18 o
   4   6  34       19.91       19.93      7.77 o
   1   7  34        2.41        4.67      6.03 o
   2   7  34        0.70       -0.13      6.46 o
   3   7  34        0.02        5.18      7.27 o
   0   8  34       13.54       15.69     10.46 o
   1   8  34      175.64      150.36      7.84 o
   2   8  34       83.23       79.85      6.92 o
   3   8  34       23.46       23.89      8.36 o
   1   9  34        1.69       11.40      9.81 o
   1   1  35      108.79      116.57      2.70 o
   2   1  35      138.97      141.87      4.64 o
   3   1  35        3.48        5.86      2.88 o
   4   1  35        4.89        7.24      4.73 o
   5   1  35        7.62        3.82      7.74 o
   0   2  35     1425.15     1607.84     68.44 o
   1   2  35        5.23        5.27      2.01 o
   2   2  35        0.81        6.24      2.30 o
   3   2  35        0.09       -0.05      3.20 o
   4   2  35       17.48       19.95      4.66 o
   5   2  35        0.06        5.44      6.83 o
   1   3  35       43.18       48.66      2.14 o
   2   3  35       58.17       81.70      6.17 o
   3   3  35        2.15        3.23      3.14 o
   4   3  35        0.06        0.17      4.63 o
   5   3  35        5.61       12.55      7.36 o
   0   4  35      183.06      183.12     11.12 o
   1   4  35       20.04       17.49      2.17 o
   2   4  35      100.91       89.37      2.94 o
   3   4  35       28.56       18.84      4.19 o
   4   4  35       89.37       90.19      5.51 o
   5   4  35        8.76        5.56      7.93 o
   1   5  35       73.07       78.80      4.06 o
   2   5  35       18.97       14.00      4.03 o
   3   5  35       11.71       12.59      5.07 o
   4   5  35       30.76       24.70      6.10 o
   0   6  35        3.38        3.62      5.88 o
   1   6  35      269.61      250.82      9.14 o
   2   6  35       25.54       21.46      4.38 o
   3   6  35        4.13        3.14      6.04 o
   4   6  35       16.81       13.20      9.42 o
   1   7  35       23.19       23.08      5.79 o
   2   7  35        0.23        3.38      6.15 o
   3   7  35       40.44       47.98      7.56 o
   0   8  35       36.58       45.03     15.75 o
   1   8  35       34.07       15.73      7.91 o
   2   8  35        4.37        7.97      7.65 o
   1   9  35        0.04       16.57     10.05 o
   0   0  36       29.90       48.50      4.14 o
   1   0  36      618.55      619.09     10.27 o
   2   0  36       59.27       57.69      3.32 o
   3   0  36        0.52        3.97      4.08 o
   4   0  36        0.03       -0.48      4.84 o
   5   0  36        0.11        8.85     10.01 o
   1   1  36      101.01      106.70      2.79 o
   2   1  36      150.91      150.42      4.44 o
   3   1  36        3.74        1.34      2.80 o
   4   1  36        2.68        7.24      4.23 o
   5   1  36        1.44        6.72      8.17 o
   0   2  36     1035.69     1226.43     18.22 o
   1   2  36        7.56        6.34      2.10 o
   2   2  36      520.75      523.60      7.99 o
   3   2  36       46.52       54.44      3.18 o
   4   2  36        2.97        5.90      4.61 o
   5   2  36        4.44        1.87      6.65 o
   1   3  36      174.35      181.09      2.99 o
   2   3  36      283.24      275.23      4.47 o
   3   3  36       10.54       13.93      3.22 o
   4   3  36       41.43       23.45      4.52 o
   5   3  36        2.95        3.15      6.96 o
   0   4  36       49.04       50.59      3.10 o
   1   4  36       12.00       12.54      2.39 o
   2   4  36        0.29       -0.32      3.20 o
   3   4  36        1.40        7.21      3.89 o
   4   4  36       29.89       26.21      4.71 o
   1   5  36        1.76        0.93      3.17 o
   2   5  36       93.52       74.83      4.15 o
   3   5  36       38.65       28.06      5.23 o
   4   5  36       12.63       11.02      7.71 o
   0   6  36       10.77        8.63      5.44 o
   1   6  36       83.70       82.56      4.33 o
   2   6  36       11.71       16.03      4.53 o
   3   6  36        5.65        1.68      5.51 o
   4   6  36       10.90        3.72      9.69 o
   1   7  36        0.30        1.06      5.97 o
   2   7  36        2.11       10.90      6.35 o
   3   7  36       23.75       20.96      7.76 o
   0   8  36       84.68       90.61     15.96 o
   1   8  36        6.22       15.20      8.16 o
   2   8  36       74.36       72.23      7.36 o
   1   1  37      235.47      244.51      9.32 o
   2   1  37      495.29      480.00      6.63 o
   3   1  37        0.00        3.54      2.96 o
   4   1  37        0.44        2.41      4.62 o
   5   1  37       16.03        8.82      7.36 o
   1   2  37      253.49      247.15      4.44 o
   2   2  37       37.65       58.33      3.36 o
   3   2  37       27.30       23.57      3.28 o
   4   2  37        0.98        5.87      4.91 o
   5   2  37        8.54        5.38      6.86 o
   1   3  37      158.89      157.24      3.67 o
   2   3  37      154.54      154.57      4.96 o
   3   3  37       13.11        9.53      3.32 o
   4   3  37        0.01        0.32      4.84 o
   5   3  37        1.84       15.81      7.55 o
   0   4  37       30.89       41.17      3.23 o
   1   4  37      158.83      142.09      2.91 o
   2   4  37       49.47       44.57      3.17 o
   3   4  37        9.73       10.08      4.04 o
   4   4  37        0.01        6.77      5.32 o
   1   5  37       15.24       22.53      3.32 o
   2   5  37       45.29       34.28      4.33 o
   3   5  37       17.35       15.65      5.82 o
   4   5  37        5.96       17.91      7.04 o
   0   6  37       83.64       85.70      6.42 o
   1   6  37       81.24       86.82      4.24 o
   2   6  37       24.78       31.80      4.69 o
   3   6  37       27.42       26.64      6.25 o
   1   7  37       24.40       34.33      6.59 o
   2   7  37       30.62       23.80      6.53 o
   3   7  37        0.33       14.49      9.56 o
   0   8  37       36.14       27.74     16.40 o
   1   8  37       13.43        7.53      8.38 o
   2   8  37       20.75       20.29      7.63 o
   0   0  38      463.80      517.88      8.30 o
   1   0  38       16.10       26.71      3.23 o
   2   0  38       27.29       33.74      4.61 o
   3   0  38       17.68       17.58      4.36 o
   4   0  38        0.11        5.32      5.62 o
   5   0  38        0.00        1.13      8.28 o
   1   1  38      277.49      270.02      4.58 o
   2   1  38       17.14       28.07      2.52 o
   3   1  38       22.79       21.82      3.09 o
   4   1  38       19.81       11.15      4.12 o
   5   1  38        5.83        6.13      7.65 o
   0   2  38       67.63       83.47      3.69 o
   1   2  38       82.78      108.35      3.64 o
   2   2  38       57.68       54.56      2.57 o
   3   2  38       47.77       41.62      3.37 o
   4   2  38        0.03        1.88      4.54 o
   5   2  38       28.80       31.89      8.30 o
   1   3  38      450.09      439.60     10.29 o
   2   3  38        0.11        0.20      2.78 o
   3   3  38       45.03       51.17      3.34 o
   4   3  38       44.40       40.86      4.80 o
   0   4  38       38.56       45.95      3.35 o
   1   4  38      122.14      151.51      6.34 o
   2   4  38        1.66        2.11      3.39 o
   3   4  38        2.95        7.81      4.57 o
   4   4  38        5.32        7.34      6.53 o
   1   5  38      325.79      314.19      9.35 o
   2   5  38        3.04       10.44      4.59 o
   3   5  38        2.49        2.35      5.55 o
   4   5  38       21.13       17.07      7.18 o
   0   6  38       96.24      107.10      9.42 o
   1   6  38       91.02      100.39      4.89 o
   2   6  38        8.88        4.88      4.83 o
   3   6  38        5.90        6.05      6.90 o
   1   7  38       10.98        3.37      6.82 o
   2   7  38       97.47      101.85      6.75 o
   3   7  38        2.38        3.12      9.00 o
   0   8  38       70.68       73.32     17.10 o
   1   8  38       54.22       55.28      8.70 o
   1   1  39      771.33      790.93      9.84 o
   2   1  39        1.38        3.50      2.59 o
   3   1  39        1.48        3.26      3.28 o
   4   1  39        0.04        1.67      4.37 o
   5   1  39       14.36       17.98      6.76 o
   0   2  39       65.23       94.56      3.72 o
   1   2  39       27.44       31.56      2.34 o
   2   2  39       30.10       31.88      2.76 o
   3   2  39       40.62       51.27      3.35 o
   4   2  39        2.60       -0.47      4.66 o
   5   2  39       14.45       12.71      6.65 o
   1   3  39        4.30        6.71      2.51 o
   2   3  39        0.67        1.77      2.87 o
   3   3  39       41.01       29.39      3.64 o
   4   3  39        0.36        4.43      4.99 o
   0   4  39      449.72      529.41     12.72 o
   1   4  39      249.08      244.87      4.01 o
   2   4  39        0.79        5.21      3.25 o
   3   4  39        6.80       10.20      4.69 o
   4   4  39        1.06        0.11      6.75 o
   1   5  39       80.13       77.70      4.22 o
   2   5  39       25.70       34.98      4.40 o
   3   5  39        0.76        2.82      5.67 o
   4   5  39       12.34       14.29      6.96 o
   0   6  39       30.98       22.97      6.87 o
   1   6  39      139.97      145.85      4.38 o
   2   6  39        0.56        6.82      5.90 o
   3   6  39        0.71        4.53      7.19 o
   1   7  39       48.21       50.65      6.49 o
   2   7  39        1.54        7.76      6.93 o
   0   8  39       21.54       42.08     17.86 o
   1   8  39        0.73       11.29     12.05 o
   0   0  40      252.21      269.94      7.87 o
   1   0  40      788.77      851.62      9.00 o
   2   0  40        0.05        0.70      3.76 o
   3   0  40        3.76        0.96      4.38 o
   4   0  40        2.36        8.22      6.63 o
   5   0  40        0.44        4.14      8.65 o
   1   1  40       54.31       62.84      2.69 o
   2   1  40       41.68       49.21      2.58 o
   3   1  40       12.25        9.73      3.30 o
   4   1  40       14.75       20.49      4.06 o
   0   2  40       10.26       13.61      3.50 o
   1   2  40       41.89       51.96      2.55 o
   2   2  40        0.01        1.83      2.85 o
   3   2  40        1.07        0.54      3.60 o
   4   2  40        3.27        1.90      5.15 o
   1   3  40      102.51      117.54      3.58 o
   2   3  40       10.30        6.01      3.04 o
   3   3  40        0.18        4.09      3.93 o
   4   3  40       13.81       14.33      5.14 o
   0   4  40       69.39       79.86      3.96 o
   1   4  40       27.16       38.46      2.84 o
   2   4  40       10.07       12.52      3.46 o
   3   4  40        1.25        9.29      5.16 o
   4   4  40        0.02        2.65      7.76 o
   1   5  40        0.02        0.25      3.90 o
   2   5  40      153.13      129.91      4.87 o
   3   5  40       68.59       72.29      5.89 o
   0   6  40       17.32       23.24      7.87 o
   1   6  40        4.23       10.65      4.66 o
   2   6  40       97.01       91.44      5.57 o
   3   6  40        3.45        6.24      6.95 o
   1   7  40        3.40       13.75      6.74 o
   2   7  40        3.42        5.55      8.48 o
   0   8  40       53.97       60.28     18.31 o
   1   8  40        1.95        4.31      9.31 o
   1   1  41       58.42       68.77      2.63 o
   2   1  41        6.44        6.16      2.66 o
   3   1  41       27.16       32.51      3.42 o
   4   1  41        2.17        3.10      4.47 o
   0   2  41       35.73       53.93      4.82 o
   1   2  41        2.31        5.27      2.54 o
   2   2  41       21.57       22.93      2.93 o
   3   2  41       72.90       59.81      3.73 o
   4   2  41        4.34        6.05      5.02 o
   1   3  41       40.48       46.22      2.60 o
   2   3  41        5.40        4.70      3.09 o
   3   3  41       35.59       35.66      4.03 o
   4   3  41        0.03        9.19      6.13 o
   0   4  41      177.96      197.08      4.87 o
   1   4  41       40.79       46.00      3.19 o
   2   4  41        0.02        1.99      3.92 o
   3   4  41        7.66        8.45      5.31 o
   4   4  41        2.89        9.90      9.20 o
   1   5  41        0.30        0.99      4.03 o
   2   5  41       33.35       25.27      5.14 o
   3   5  41       17.60       25.82      6.10 o
   0   6  41       50.11       59.40      9.07 o
   1   6  41        3.36        4.16      6.07 o
   2   6  41      155.02      149.22      9.07 o
   3   6  41        2.95        7.14      7.16 o
   1   7  41       10.05       11.23      7.60 o
   2   7  41       43.16       39.33      9.38 o
   0   0  42      333.63      404.09      9.59 o
   1   0  42       53.56       60.70      3.76 o
   2   0  42      155.74      155.82      4.43 o
   3   0  42       61.33       53.85      4.71 o
   4   0  42        1.91        9.69      6.00 o
   1   1  42       12.56        8.77      2.59 o
   2   1  42        0.27        3.82      3.27 o
   3   1  42       20.53       20.78      3.61 o
   4   1  42        5.13        8.32      4.79 o
   0   2  42      328.17      358.28      9.15 o
   1   2  42      340.59      386.50      4.85 o
   2   2  42       40.74       36.37      3.03 o
   3   2  42        6.84       10.08      3.85 o
   4   2  42        1.10        6.42      4.95 o
   1   3  42        2.36       10.12      2.84 o
   2   3  42        2.28        4.55      3.18 o
   3   3  42       21.30       25.90      3.91 o
   4   3  42        1.54       12.36      5.89 o
   0   4  42        0.93        4.27      4.23 o
   1   4  42        1.20        3.27      3.40 o
   2   4  42        3.69        6.70      4.27 o
   3   4  42       10.56       13.40      5.81 o
   4   4  42        1.92        7.14      7.83 o
   1   5  42        1.87        7.23      4.17 o
   2   5  42        9.67       14.06      5.06 o
   3   5  42        9.56       13.54      7.19 o
   0   6  42       53.65       50.57      8.17 o
   1   6  42        8.20       10.41      5.59 o
   2   6  42       41.76       40.80      6.05 o
   1   7  42        0.00        4.47      7.85 o
   1   1  43        0.39        2.22      2.76 o
   2   1  43        2.96        2.05      2.94 o
   3   1  43       84.37       85.54      4.00 o
   4   1  43        0.02       -0.39      4.66 o
   0   2  43      689.05      750.11     12.29 o
   1   2  43       35.94       38.72      2.82 o
   2   2  43        0.40        3.78      3.14 o
   3   2  43        2.53        2.38      4.35 o
   4   2  43        0.24       -0.53      5.32 o
   1   3  43       22.38       21.66      2.82 o
   2   3  43       37.45       35.05      3.29 o
   3   3  43       12.65       14.08      4.02 o
   4   3  43       21.72       34.24      6.44 o
   0   4  43      470.91      523.44      8.66 o
   1   4  43       19.94       21.60      3.41 o
   2   4  43       17.75       15.25      4.28 o
   3   4  43        6.05       13.16      5.99 o
   1   5  43        6.40       12.18      4.19 o
   2   5  43        9.86       10.11      5.24 o
   3   5  43        0.97       -0.15      6.93 o
   0   6  43       90.59       90.24      7.79 o
   1   6  43        3.17        4.05      5.57 o
   2   6  43       17.40       15.08      6.54 o
   1   7  43        0.74        9.57      9.38 o
   0   0  44        3.22       11.11      5.44 o
   1   0  44       25.69       25.59      3.92 o
   2   0  44       75.00       82.60      4.96 o
   3   0  44       19.80       14.93      5.00 o
   4   0  44        5.61        9.25      6.79 o
   1   1  44        0.27        0.84      2.81 o
   2   1  44        2.96        1.48      3.07 o
   3   1  44       16.75       14.88      3.58 o
   4   1  44        0.23        5.90      6.13 o
   0   2  44       15.41       32.49      3.73 o
   1   2  44        3.22        9.00      2.94 o
   2   2  44        0.00        3.32      3.44 o
   3   2  44       31.27       37.86      4.14 o
   4   2  44        3.25        4.15      5.64 o
   1   3  44       22.62       33.54      3.05 o
   2   3  44        0.14        1.20      3.43 o
   3   3  44        0.47        2.24      4.87 o
   0   4  44       27.06       28.94      4.56 o
   1   4  44        0.47        2.05      3.43 o
   2   4  44        2.17        7.64      4.43 o
   3   4  44        1.75        5.72      6.43 o
   1   5  44       10.10        6.63      4.52 o
   2   5  44       63.83       60.43      6.21 o
   3   5  44        0.00        6.44      7.35 o
   0   6  44       22.95       29.97      8.19 o
   1   6  44        1.34        4.77      6.16 o
   2   6  44       40.34       43.67      6.40 o
   1   1  45        0.50        1.04      2.98 o
   2   1  45       10.52       11.35      3.15 o
   3   1  45       10.80       12.79      3.78 o
   4   1  45        7.26        7.38      6.25 o
   0   2  45        0.11        7.06      3.81 o
   1   2  45        5.21       10.09      2.96 o
   2   2  45        6.95       10.05      3.36 o
   3   2  45        9.84        4.17      4.29 o
   4   2  45        6.34        7.59      6.21 o
   1   3  45        0.39        2.11      3.18 o
   2   3  45        2.28        1.75      3.53 o
   3   3  45        2.64        4.19      4.68 o
   0   4  45       24.73       35.01      4.69 o
   1   4  45       82.78       84.35      3.59 o
   2   4  45       32.71       30.22      4.61 o
   3   4  45        0.39        2.68      6.94 o
   1   5  45        0.89        0.27      4.85 o
   2   5  45        3.92        8.51      6.06 o
   0   6  45        2.43        9.93      8.46 o
   1   6  45        0.72        7.18      6.03 o
   2   6  45       12.15        9.00      7.85 o
   0   0  46       86.16       80.89      5.90 o
   1   0  46        0.00        1.03      4.44 o
   2   0  46       90.10      103.91      4.61 o
   3   0  46        3.52        2.70      5.83 o
   1   1  46        0.33        1.59      3.04 o
   2   1  46        4.93        8.12      3.26 o
   3   1  46       15.79       23.27      4.00 o
   0   2  46       14.60       19.86      3.96 o
   1   2  46       61.87       81.02      3.14 o
   2   2  46       10.29        2.53      3.49 o
   3   2  46        2.42        7.93      5.02 o
   1   3  46       61.88       71.81      3.40 o
   2   3  46        0.26        2.81      4.07 o
   3   3  46        0.10        8.77      5.27 o
   0   4  46        0.65        4.21      5.10 o
   1   4  46       12.99       19.32      3.72 o
   2   4  46        1.89        5.79      5.10 o
   3   4  46        0.76       11.05      6.77 o
   1   5  46       36.88       36.00      5.48 o
   2   5  46        0.41        3.26      6.32 o
   0   6  46        0.00        7.50      8.79 o
   1   6  46        1.09        2.59      6.74 o
   1   1  47       10.08        7.95      3.13 o
   2   1  47        4.74        6.55      3.39 o
   3   1  47        0.60        6.00      4.63 o
   0   2  47       22.35       21.45      4.10 o
   1   2  47       26.24       37.40      3.43 o
   2   2  47       33.54       41.97      3.50 o
   3   2  47        0.47        0.54      4.77 o
   1   3  47        6.00        7.89      3.43 o
   2   3  47        0.16        5.57      4.66 o
   3   3  47        0.46        0.28      4.87 o
   0   4  47        5.30        6.34      5.31 o
   1   4  47        1.90        2.39      4.26 o
   2   4  47        0.03        2.25      5.76 o
   1   5  47        3.93        2.96      5.47 o
   2   5  47       34.34       42.31      7.52 o
   0   6  47        0.73        8.90     10.37 o
   0   0  48        0.41        3.38      7.11 o
   1   0  48       19.89       25.84      4.55 o
   2   0  48       25.22       38.27      4.96 o
   3   0  48        2.42        6.96      5.77 o
   1   1  48        0.56        8.56      3.34 o
   2   1  48        0.40        4.24      3.87 o
   3   1  48        0.03        7.25      4.35 o
   0   2  48        2.30        2.22      4.92 o
   1   2  48       18.11       27.43      3.29 o
   2   2  48       18.06       20.83      3.91 o
   3   2  48        8.18       -0.37      5.12 o
   1   3  48        0.00        6.23      3.56 o
   2   3  48        0.54        6.31      4.94 o
   3   3  48        5.34       15.53      5.36 o
   0   4  48        6.15       12.72      5.90 o
   1   4  48        0.01        1.93      4.95 o
   2   4  48        9.89       15.67      5.36 o
   1   5  48        0.40        9.08      6.23 o
   1   1  49        0.05        4.90      3.57 o
   2   1  49       20.80       16.86      3.77 o
   3   1  49        0.15        5.23      5.01 o
   0   2  49        2.00        0.98      4.65 o
   1   2  49       30.80       26.96      3.41 o
   2   2  49        5.03        7.97      3.98 o
   3   2  49        9.28       13.49      5.33 o
   1   3  49        3.05        3.72      3.81 o
   2   3  49        4.84        6.25      4.40 o
   0   4  49        0.31        3.59      5.50 o
   1   4  49        3.42        3.57      4.63 o
   2   4  49        1.52        3.33      5.30 o
   1   5  49        0.02        4.13      6.94 o
   0   0  50       21.48       43.73      6.21 o
   1   0  50       19.69       17.62      4.94 o
   2   0  50        7.35       12.37      5.82 o
   3   0  50       18.66       19.75      6.29 o
   1   1  50        7.54       14.02      3.58 o
   2   1  50        0.73        4.57      4.27 o
   0   2  50        4.27       11.26      4.62 o
   1   2  50       23.64       48.73      3.75 o
   2   2  50        7.84       13.23      3.96 o
   1   3  50        3.50        7.09      4.17 o
   2   3  50        0.73        1.52      5.41 o
   0   4  50        0.07        2.42      7.24 o
   1   4  50        0.51       -0.31      4.99 o
   1   1  51       34.57       54.57      3.66 o
   2   1  51        3.31        8.11      4.11 o
   0   2  51       32.76       60.15      5.99 o
   1   2  51        4.26        8.86      3.89 o
   2   2  51        0.40        2.27      4.86 o
   1   3  51        3.09        2.73      4.99 o
   0   4  51        0.85       -0.78      7.76 o
   1   4  51        1.21        2.93      5.61 o
   0   0  52      155.61      230.43      7.85 o
   1   0  52        0.99        0.86      6.28 o
   2   0  52        0.53       10.64      6.99 o
   1   1  52        0.77        1.52      4.25 o
   2   1  52        0.11        7.98      4.87 o
   0   2  52       14.29       13.08      5.63 o
   1   2  52        0.62        8.01      4.54 o
   1   3  52        0.28       -0.51      5.09 o
   1   1  53        1.60        5.85      4.25 o
   0   2  53        7.23       11.86      5.42 o
   1   2  53        0.01        5.14      4.73 o
   0   0  54       94.51      115.51     19.13 o
   1   0  54        2.31       18.90      7.03 o
   1   1  54        1.59        1.94      4.46 o
   0   2  54        2.53        9.67      6.64 o
 
